# Supplementary material for: Effects of leaf traits of tropical trees on the abundance and body mass of herbivorous arthropod communities
Source: PLoS One. 2023 Nov 7;18(11):e0288276. doi: 10.1371/journal.pone.0288276 (PMC10629635; doi:10.1371/journal.pone.0288276)
Supplement: S1 Dataset — (CSV) [file pone.0288276.s010.csv]

	feeding_guildID	treeID	elevation_masl	plot	tree_number	family	genus	epithet	species	feeding_guild	abundance	summed_weight/tree_g	mean_body_mass/tree_g	specific_leaf_area_cm2/g	nitrogen_mg/g_drymass	phosphorus_mg/g_drymass	calcium_mg/g_drymass	iron_mg/g_drymass	potassium_mg/g_drymass	lignin_D1420	cadmium_D1240	diameter_at_breast_height_cm	palatability_g
1	BO1_3814_l-chew	BO1_3814	1000	BO1	3814	Sapotaceae	Pouteria	torta	Pouteria_torta	l-chew	136	0.2612	0.00192058823529412	69.55280354	14.30936	0.552695103	1.500739347	0.282522391	4.666272508	0.000791055675402	-0.000550707867333	68	0
2	BO1_3814_nec-suc	BO1_3814	1000	BO1	3814	Sapotaceae	Pouteria	torta	Pouteria_torta	nec-suc	101	0.0367	0.000363366336633663	69.55280354	14.30936	0.552695103	1.500739347	0.282522391	4.666272508	0.000791055675402	-0.000550707867333	68	0
3	BO1_3814_pred	BO1_3814	1000	BO1	3814	Sapotaceae	Pouteria	torta	Pouteria_torta	pred	321	0.1437	0.000447663551401869	69.55280354	14.30936	0.552695103	1.500739347	0.282522391	4.666272508	0.000791055675402	-0.000550707867333	68	0
4	BO1_3814_r-chew	BO1_3814	1000	BO1	3814	Sapotaceae	Pouteria	torta	Pouteria_torta	r-chew	14	0.0328	0.00234285714285714	69.55280354	14.30936	0.552695103	1.500739347	0.282522391	4.666272508	0.000791055675402	-0.000550707867333	68	0
5	BO1_3814_sap-suc	BO1_3814	1000	BO1	3814	Sapotaceae	Pouteria	torta	Pouteria_torta	sap-suc	46	0.0033	7.17391304347826e-05	69.55280354	14.30936	0.552695103	1.500739347	0.282522391	4.666272508	0.000791055675402	-0.000550707867333	68	0
6	BO1_4001_l-chew	BO1_4001	1000	BO1	4001	Sapotaceae	Pouteria	torta	Pouteria_torta	l-chew	154	0.9782	0.00635194805194805	95.57598311	18.20045	0.687549132	2.572916439	0.068782673	4.653379202	0.000851098778299	-0.000562760403619	11.8	0
7	BO1_4001_lit	BO1_4001	1000	BO1	4001	Sapotaceae	Pouteria	torta	Pouteria_torta	lit	32	0.0713	0.002228125	95.57598311	18.20045	0.687549132	2.572916439	0.068782673	4.653379202	0.000851098778299	-0.000562760403619	11.8	0
8	BO1_4001_nec-suc	BO1_4001	1000	BO1	4001	Sapotaceae	Pouteria	torta	Pouteria_torta	nec-suc	70	0.0652	0.000931428571428571	95.57598311	18.20045	0.687549132	2.572916439	0.068782673	4.653379202	0.000851098778299	-0.000562760403619	11.8	0
9	BO1_4001_pred	BO1_4001	1000	BO1	4001	Sapotaceae	Pouteria	torta	Pouteria_torta	pred	437	0.421	0.000963386727688787	95.57598311	18.20045	0.687549132	2.572916439	0.068782673	4.653379202	0.000851098778299	-0.000562760403619	11.8	0
10	BO1_4001_r-chew	BO1_4001	1000	BO1	4001	Sapotaceae	Pouteria	torta	Pouteria_torta	r-chew	58	0.1003	0.00172931034482759	95.57598311	18.20045	0.687549132	2.572916439	0.068782673	4.653379202	0.000851098778299	-0.000562760403619	11.8	0
11	BO1_4001_sap-suc	BO1_4001	1000	BO1	4001	Sapotaceae	Pouteria	torta	Pouteria_torta	sap-suc	62	0.1297	0.00209193548387097	95.57598311	18.20045	0.687549132	2.572916439	0.068782673	4.653379202	0.000851098778299	-0.000562760403619	11.8	0
12	BO1_3821_l-chew	BO1_3821	1000	BO1	3821	Melastomataceae	Miconia	aff punctata	Miconia_aff_punctata	l-chew	53	0.2434	0.00459245283018868	104.9453521	25.43651	0.728255048	6.100654968	0.044977728	16.1953993	0.000854498443989	-0.00073680843063	10.3	0
13	BO1_3821_lit	BO1_3821	1000	BO1	3821	Melastomataceae	Miconia	aff punctata	Miconia_aff_punctata	lit	33	0.0077	0.000233333333333333	104.9453521	25.43651	0.728255048	6.100654968	0.044977728	16.1953993	0.000854498443989	-0.00073680843063	10.3	0
14	BO1_3821_nec-suc	BO1_3821	1000	BO1	3821	Melastomataceae	Miconia	aff punctata	Miconia_aff_punctata	nec-suc	63	0.0419	0.000665079365079365	104.9453521	25.43651	0.728255048	6.100654968	0.044977728	16.1953993	0.000854498443989	-0.00073680843063	10.3	0
15	BO1_3821_non	BO1_3821	1000	BO1	3821	Melastomataceae	Miconia	aff punctata	Miconia_aff_punctata	non	1	1e-04	1e-04	104.9453521	25.43651	0.728255048	6.100654968	0.044977728	16.1953993	0.000854498443989	-0.00073680843063	10.3	0
16	BO1_3821_pred	BO1_3821	1000	BO1	3821	Melastomataceae	Miconia	aff punctata	Miconia_aff_punctata	pred	155	0.0839	0.000541290322580645	104.9453521	25.43651	0.728255048	6.100654968	0.044977728	16.1953993	0.000854498443989	-0.00073680843063	10.3	0
17	BO1_3821_r-chew	BO1_3821	1000	BO1	3821	Melastomataceae	Miconia	aff punctata	Miconia_aff_punctata	r-chew	19	0.0278	0.00146315789473684	104.9453521	25.43651	0.728255048	6.100654968	0.044977728	16.1953993	0.000854498443989	-0.00073680843063	10.3	0
18	BO1_3821_sap-suc	BO1_3821	1000	BO1	3821	Melastomataceae	Miconia	aff punctata	Miconia_aff_punctata	sap-suc	14	0.0152	0.00108571428571429	104.9453521	25.43651	0.728255048	6.100654968	0.044977728	16.1953993	0.000854498443989	-0.00073680843063	10.3	0
19	BO1_3947_l-chew	BO1_3947	1000	BO1	3947	Melastomataceae	Miconia	aff punctata	Miconia_aff_punctata	l-chew	81	0.2424	0.00299259259259259	103.9999636	23.81239	0.740204799	5.302763886	0.043947518	17.28170341	0.000923461916479	-0.00081314107843	10.25	0
20	BO1_3947_lit	BO1_3947	1000	BO1	3947	Melastomataceae	Miconia	aff punctata	Miconia_aff_punctata	lit	59	0.0027	4.57627118644068e-05	103.9999636	23.81239	0.740204799	5.302763886	0.043947518	17.28170341	0.000923461916479	-0.00081314107843	10.25	0
21	BO1_3947_nec-suc	BO1_3947	1000	BO1	3947	Melastomataceae	Miconia	aff punctata	Miconia_aff_punctata	nec-suc	114	0.02	0.000175438596491228	103.9999636	23.81239	0.740204799	5.302763886	0.043947518	17.28170341	0.000923461916479	-0.00081314107843	10.25	0
22	BO1_3947_non	BO1_3947	1000	BO1	3947	Melastomataceae	Miconia	aff punctata	Miconia_aff_punctata	non	6	0.0083	0.00138333333333333	103.9999636	23.81239	0.740204799	5.302763886	0.043947518	17.28170341	0.000923461916479	-0.00081314107843	10.25	0
23	BO1_3947_pred	BO1_3947	1000	BO1	3947	Melastomataceae	Miconia	aff punctata	Miconia_aff_punctata	pred	260	0.1109	0.000426538461538462	103.9999636	23.81239	0.740204799	5.302763886	0.043947518	17.28170341	0.000923461916479	-0.00081314107843	10.25	0
24	BO1_3947_r-chew	BO1_3947	1000	BO1	3947	Melastomataceae	Miconia	aff punctata	Miconia_aff_punctata	r-chew	33	0.0405	0.00122727272727273	103.9999636	23.81239	0.740204799	5.302763886	0.043947518	17.28170341	0.000923461916479	-0.00081314107843	10.25	0
25	BO1_3947_sap-suc	BO1_3947	1000	BO1	3947	Melastomataceae	Miconia	aff punctata	Miconia_aff_punctata	sap-suc	58	0.0666	0.00114827586206897	103.9999636	23.81239	0.740204799	5.302763886	0.043947518	17.28170341	0.000923461916479	-0.00081314107843	10.25	0
26	BO1_3947_unc	BO1_3947	1000	BO1	3947	Melastomataceae	Miconia	aff punctata	Miconia_aff_punctata	unc	9	0.0012	0.000133333333333333	103.9999636	23.81239	0.740204799	5.302763886	0.043947518	17.28170341	0.000923461916479	-0.00081314107843	10.25	0
27	BO1_3841_l-chew	BO1_3841	1000	BO1	3841	Actinidiaceae	Saurauia	JH5994	Saurauia_JH5994	l-chew	130	0.1704	0.00131076923076923	105.9440813	18.00063	1.024142336	12.75091033	0.060281546	11.54554173	0.000799669455552	-0.000543770899565	13.9	0
28	BO1_3841_nec-suc	BO1_3841	1000	BO1	3841	Actinidiaceae	Saurauia	JH5994	Saurauia_JH5994	nec-suc	95	0.0314	0.000330526315789474	105.9440813	18.00063	1.024142336	12.75091033	0.060281546	11.54554173	0.000799669455552	-0.000543770899565	13.9	0
29	BO1_3841_pred	BO1_3841	1000	BO1	3841	Actinidiaceae	Saurauia	JH5994	Saurauia_JH5994	pred	353	0.1117	0.00031643059490085	105.9440813	18.00063	1.024142336	12.75091033	0.060281546	11.54554173	0.000799669455552	-0.000543770899565	13.9	0
30	BO1_3841_r-chew	BO1_3841	1000	BO1	3841	Actinidiaceae	Saurauia	JH5994	Saurauia_JH5994	r-chew	5	0.0058	0.00116	105.9440813	18.00063	1.024142336	12.75091033	0.060281546	11.54554173	0.000799669455552	-0.000543770899565	13.9	0
31	BO1_3841_sap-suc	BO1_3841	1000	BO1	3841	Actinidiaceae	Saurauia	JH5994	Saurauia_JH5994	sap-suc	40	0.0151	0.0003775	105.9440813	18.00063	1.024142336	12.75091033	0.060281546	11.54554173	0.000799669455552	-0.000543770899565	13.9	0
32	BO1_3842_l-chew	BO1_3842	1000	BO1	3842	Actinidiaceae	Saurauia	JH5994	Saurauia_JH5994	l-chew	163	0.7993	0.00490368098159509	123.3109618	18.05838	1.011426668	9.884556716	0.070776804	15.10743493	0.000788687629984	-0.000531343299622	14.7	0
33	BO1_3842_nec-suc	BO1_3842	1000	BO1	3842	Actinidiaceae	Saurauia	JH5994	Saurauia_JH5994	nec-suc	142	0.0406	0.000285915492957746	123.3109618	18.05838	1.011426668	9.884556716	0.070776804	15.10743493	0.000788687629984	-0.000531343299622	14.7	0
34	BO1_3842_pred	BO1_3842	1000	BO1	3842	Actinidiaceae	Saurauia	JH5994	Saurauia_JH5994	pred	224	0.1394	0.000622321428571429	123.3109618	18.05838	1.011426668	9.884556716	0.070776804	15.10743493	0.000788687629984	-0.000531343299622	14.7	0
35	BO1_3842_r-chew	BO1_3842	1000	BO1	3842	Actinidiaceae	Saurauia	JH5994	Saurauia_JH5994	r-chew	18	0.0637	0.00353888888888889	123.3109618	18.05838	1.011426668	9.884556716	0.070776804	15.10743493	0.000788687629984	-0.000531343299622	14.7	0
36	BO1_3842_sap-suc	BO1_3842	1000	BO1	3842	Actinidiaceae	Saurauia	JH5994	Saurauia_JH5994	sap-suc	70	0.057	0.000814285714285714	123.3109618	18.05838	1.011426668	9.884556716	0.070776804	15.10743493	0.000788687629984	-0.000531343299622	14.7	0
37	BO1_3863_l-chew	BO1_3863	1000	BO1	3863	Actinidiaceae	Saurauia	JH5994	Saurauia_JH5994	l-chew	279	0.6542	0.00234480286738351	153.1129767	18.93237	1.067157002	10.67564436	0.050442563	18.09924974	0.000851137669227	-0.000570865198207	11.9	0
38	BO1_3863_nec-suc	BO1_3863	1000	BO1	3863	Actinidiaceae	Saurauia	JH5994	Saurauia_JH5994	nec-suc	78	0.0307	0.000393589743589744	153.1129767	18.93237	1.067157002	10.67564436	0.050442563	18.09924974	0.000851137669227	-0.000570865198207	11.9	0
39	BO1_3863_pred	BO1_3863	1000	BO1	3863	Actinidiaceae	Saurauia	JH5994	Saurauia_JH5994	pred	311	0.2311	0.000743086816720257	153.1129767	18.93237	1.067157002	10.67564436	0.050442563	18.09924974	0.000851137669227	-0.000570865198207	11.9	0
40	BO1_3863_r-chew	BO1_3863	1000	BO1	3863	Actinidiaceae	Saurauia	JH5994	Saurauia_JH5994	r-chew	17	0.0252	0.00148235294117647	153.1129767	18.93237	1.067157002	10.67564436	0.050442563	18.09924974	0.000851137669227	-0.000570865198207	11.9	0
41	BO1_3863_sap-suc	BO1_3863	1000	BO1	3863	Actinidiaceae	Saurauia	JH5994	Saurauia_JH5994	sap-suc	102	0.077	0.000754901960784314	153.1129767	18.93237	1.067157002	10.67564436	0.050442563	18.09924974	0.000851137669227	-0.000570865198207	11.9	0
42	BO2_5651_l-chew	BO2_5651	1000	BO2	5651	Actinidiaceae	Saurauia	JH5994	Saurauia_JH5994	l-chew	350	2.0398	0.005828	92.50442872	19.42052	1.013892367	11.83505393	0.126226195	3.827004878	0.000792969983443	-0.000530645418706	18.75	0
43	BO2_5651_lit	BO2_5651	1000	BO2	5651	Actinidiaceae	Saurauia	JH5994	Saurauia_JH5994	lit	120	0.1706	0.00142166666666667	92.50442872	19.42052	1.013892367	11.83505393	0.126226195	3.827004878	0.000792969983443	-0.000530645418706	18.75	0
44	BO2_5651_nec-suc	BO2_5651	1000	BO2	5651	Actinidiaceae	Saurauia	JH5994	Saurauia_JH5994	nec-suc	115	0.0967	0.000840869565217391	92.50442872	19.42052	1.013892367	11.83505393	0.126226195	3.827004878	0.000792969983443	-0.000530645418706	18.75	0
45	BO2_5651_pred	BO2_5651	1000	BO2	5651	Actinidiaceae	Saurauia	JH5994	Saurauia_JH5994	pred	988	0.5849	0.000592004048582996	92.50442872	19.42052	1.013892367	11.83505393	0.126226195	3.827004878	0.000792969983443	-0.000530645418706	18.75	0
46	BO2_5651_r-chew	BO2_5651	1000	BO2	5651	Actinidiaceae	Saurauia	JH5994	Saurauia_JH5994	r-chew	37	0.074	0.002	92.50442872	19.42052	1.013892367	11.83505393	0.126226195	3.827004878	0.000792969983443	-0.000530645418706	18.75	0
47	BO2_5651_sap-suc	BO2_5651	1000	BO2	5651	Actinidiaceae	Saurauia	JH5994	Saurauia_JH5994	sap-suc	156	0.1568	0.00100512820512821	92.50442872	19.42052	1.013892367	11.83505393	0.126226195	3.827004878	0.000792969983443	-0.000530645418706	18.75	0
48	BO2_5676_l-chew	BO2_5676	1000	BO2	5676	Actinidiaceae	Saurauia	JH5994	Saurauia_JH5994	l-chew	291	1.025	0.00352233676975945	158.1709671	21.61355	1.992886371	12.83128019	0.051172433	22.39609202	0.000811322298341	-0.000552914963583	13	0
49	BO2_5676_lit	BO2_5676	1000	BO2	5676	Actinidiaceae	Saurauia	JH5994	Saurauia_JH5994	lit	846	0	0	158.1709671	21.61355	1.992886371	12.83128019	0.051172433	22.39609202	0.000811322298341	-0.000552914963583	13	0
50	BO2_5676_nec-suc	BO2_5676	1000	BO2	5676	Actinidiaceae	Saurauia	JH5994	Saurauia_JH5994	nec-suc	123	0.0217	0.000176422764227642	158.1709671	21.61355	1.992886371	12.83128019	0.051172433	22.39609202	0.000811322298341	-0.000552914963583	13	0
51	BO2_5676_pred	BO2_5676	1000	BO2	5676	Actinidiaceae	Saurauia	JH5994	Saurauia_JH5994	pred	672	0.4993	0.000743005952380952	158.1709671	21.61355	1.992886371	12.83128019	0.051172433	22.39609202	0.000811322298341	-0.000552914963583	13	0
52	BO2_5676_r-chew	BO2_5676	1000	BO2	5676	Actinidiaceae	Saurauia	JH5994	Saurauia_JH5994	r-chew	23	0.0592	0.00257391304347826	158.1709671	21.61355	1.992886371	12.83128019	0.051172433	22.39609202	0.000811322298341	-0.000552914963583	13	0
53	BO2_5676_sap-suc	BO2_5676	1000	BO2	5676	Actinidiaceae	Saurauia	JH5994	Saurauia_JH5994	sap-suc	134	0.2097	0.00156492537313433	158.1709671	21.61355	1.992886371	12.83128019	0.051172433	22.39609202	0.000811322298341	-0.000552914963583	13	0
54	BO1_3851_l-chew	BO1_3851	1000	BO1	3851	Phyllanthaceae	Hieronyma	oblonga	Hieronyma_oblonga	l-chew	146	0.35	0.0023972602739726	132.7868675	20.19446	1.043823707	3.145138874	0.451928121	6.055793338	0.000866274596931	-0.000551217197521	13.8	0
55	BO1_3851_nec-suc	BO1_3851	1000	BO1	3851	Phyllanthaceae	Hieronyma	oblonga	Hieronyma_oblonga	nec-suc	57	0.0143	0.000250877192982456	132.7868675	20.19446	1.043823707	3.145138874	0.451928121	6.055793338	0.000866274596931	-0.000551217197521	13.8	0
56	BO1_3851_pred	BO1_3851	1000	BO1	3851	Phyllanthaceae	Hieronyma	oblonga	Hieronyma_oblonga	pred	247	0.1285	0.000520242914979757	132.7868675	20.19446	1.043823707	3.145138874	0.451928121	6.055793338	0.000866274596931	-0.000551217197521	13.8	0
57	BO1_3851_r-chew	BO1_3851	1000	BO1	3851	Phyllanthaceae	Hieronyma	oblonga	Hieronyma_oblonga	r-chew	9	0.0303	0.00336666666666667	132.7868675	20.19446	1.043823707	3.145138874	0.451928121	6.055793338	0.000866274596931	-0.000551217197521	13.8	0
58	BO1_3851_sap-suc	BO1_3851	1000	BO1	3851	Phyllanthaceae	Hieronyma	oblonga	Hieronyma_oblonga	sap-suc	33	0.0848	0.00256969696969697	132.7868675	20.19446	1.043823707	3.145138874	0.451928121	6.055793338	0.000866274596931	-0.000551217197521	13.8	0
59	BO1_3933_l-chew	BO1_3933	1000	BO1	3933	Phyllanthaceae	Hieronyma	oblonga	Hieronyma_oblonga	l-chew	186	0.7689	0.00413387096774194	163.9371006	18.7336	1.021892362	2.430720303	0.049849771	7.670941582	0.000850388943057	-0.000505001334241	15	0
60	BO1_3933_lit	BO1_3933	1000	BO1	3933	Phyllanthaceae	Hieronyma	oblonga	Hieronyma_oblonga	lit	107	0	0	163.9371006	18.7336	1.021892362	2.430720303	0.049849771	7.670941582	0.000850388943057	-0.000505001334241	15	0
61	BO1_3933_nec-suc	BO1_3933	1000	BO1	3933	Phyllanthaceae	Hieronyma	oblonga	Hieronyma_oblonga	nec-suc	119	0.0304	0.00025546218487395	163.9371006	18.7336	1.021892362	2.430720303	0.049849771	7.670941582	0.000850388943057	-0.000505001334241	15	0
62	BO1_3933_pred	BO1_3933	1000	BO1	3933	Phyllanthaceae	Hieronyma	oblonga	Hieronyma_oblonga	pred	326	0.2687	0.000824233128834356	163.9371006	18.7336	1.021892362	2.430720303	0.049849771	7.670941582	0.000850388943057	-0.000505001334241	15	0
63	BO1_3933_r-chew	BO1_3933	1000	BO1	3933	Phyllanthaceae	Hieronyma	oblonga	Hieronyma_oblonga	r-chew	30	0.0646	0.00215333333333333	163.9371006	18.7336	1.021892362	2.430720303	0.049849771	7.670941582	0.000850388943057	-0.000505001334241	15	0
64	BO1_3933_sap-suc	BO1_3933	1000	BO1	3933	Phyllanthaceae	Hieronyma	oblonga	Hieronyma_oblonga	sap-suc	40	0.0528	0.00132	163.9371006	18.7336	1.021892362	2.430720303	0.049849771	7.670941582	0.000850388943057	-0.000505001334241	15	0
65	BO1_4035_l-chew	BO1_4035	1000	BO1	4035	Phyllanthaceae	Hieronyma	oblonga	Hieronyma_oblonga	l-chew	143	1.0434	0.0072965034965035	132.2037377	20.45885	1.036829839	2.849496429	0.091617132	4.840978323	0.000832182676616	-0.000506516446066	15.7	0
66	BO1_4035_nec-suc	BO1_4035	1000	BO1	4035	Phyllanthaceae	Hieronyma	oblonga	Hieronyma_oblonga	nec-suc	55	0.0285	0.000518181818181818	132.2037377	20.45885	1.036829839	2.849496429	0.091617132	4.840978323	0.000832182676616	-0.000506516446066	15.7	0
67	BO1_4035_pred	BO1_4035	1000	BO1	4035	Phyllanthaceae	Hieronyma	oblonga	Hieronyma_oblonga	pred	179	0.1108	0.000618994413407821	132.2037377	20.45885	1.036829839	2.849496429	0.091617132	4.840978323	0.000832182676616	-0.000506516446066	15.7	0
68	BO1_4035_r-chew	BO1_4035	1000	BO1	4035	Phyllanthaceae	Hieronyma	oblonga	Hieronyma_oblonga	r-chew	5	0.0113	0.00226	132.2037377	20.45885	1.036829839	2.849496429	0.091617132	4.840978323	0.000832182676616	-0.000506516446066	15.7	0
69	BO1_4035_sap-suc	BO1_4035	1000	BO1	4035	Phyllanthaceae	Hieronyma	oblonga	Hieronyma_oblonga	sap-suc	16	0.0239	0.00149375	132.2037377	20.45885	1.036829839	2.849496429	0.091617132	4.840978323	0.000832182676616	-0.000506516446066	15.7	0
70	BO1_4236_l-chew	BO1_4236	1000	BO1	4236	Phyllanthaceae	Hieronyma	oblonga	Hieronyma_oblonga	l-chew	181	1.5708	0.00867845303867403	142.1986431	20.55504	1.144784434	4.166011854	0.068285716	4.341134725	0.00089799841823	-0.000584205416937	20.7	0
71	BO1_4236_nec-suc	BO1_4236	1000	BO1	4236	Phyllanthaceae	Hieronyma	oblonga	Hieronyma_oblonga	nec-suc	147	0.0677	0.000460544217687075	142.1986431	20.55504	1.144784434	4.166011854	0.068285716	4.341134725	0.00089799841823	-0.000584205416937	20.7	0
72	BO1_4236_pred	BO1_4236	1000	BO1	4236	Phyllanthaceae	Hieronyma	oblonga	Hieronyma_oblonga	pred	692	0.3748	0.000541618497109827	142.1986431	20.55504	1.144784434	4.166011854	0.068285716	4.341134725	0.00089799841823	-0.000584205416937	20.7	0
73	BO1_4236_r-chew	BO1_4236	1000	BO1	4236	Phyllanthaceae	Hieronyma	oblonga	Hieronyma_oblonga	r-chew	22	0.0685	0.00311363636363636	142.1986431	20.55504	1.144784434	4.166011854	0.068285716	4.341134725	0.00089799841823	-0.000584205416937	20.7	0
74	BO1_4236_sap-suc	BO1_4236	1000	BO1	4236	Phyllanthaceae	Hieronyma	oblonga	Hieronyma_oblonga	sap-suc	112	0.0548	0.000489285714285714	142.1986431	20.55504	1.144784434	4.166011854	0.068285716	4.341134725	0.00089799841823	-0.000584205416937	20.7	0
75	BO1_3861_l-chew	BO1_3861	1000	BO1	3861	Meliaceae	Guarea	macrophylla	Guarea_macrophylla	l-chew	106	0.4165	0.00392924528301887	140.330198	26.57294	1.526773515	10.09624461	0.063757413	18.4813075	0.000860886195599	-0.000596752720755	13.3	0
76	BO1_3861_nec-suc	BO1_3861	1000	BO1	3861	Meliaceae	Guarea	macrophylla	Guarea_macrophylla	nec-suc	120	0.0548	0.000456666666666667	140.330198	26.57294	1.526773515	10.09624461	0.063757413	18.4813075	0.000860886195599	-0.000596752720755	13.3	0
77	BO1_3861_pred	BO1_3861	1000	BO1	3861	Meliaceae	Guarea	macrophylla	Guarea_macrophylla	pred	400	0.2921	0.00073025	140.330198	26.57294	1.526773515	10.09624461	0.063757413	18.4813075	0.000860886195599	-0.000596752720755	13.3	0
78	BO1_3861_r-chew	BO1_3861	1000	BO1	3861	Meliaceae	Guarea	macrophylla	Guarea_macrophylla	r-chew	21	0.0444	0.00211428571428571	140.330198	26.57294	1.526773515	10.09624461	0.063757413	18.4813075	0.000860886195599	-0.000596752720755	13.3	0
79	BO1_3861_sap-suc	BO1_3861	1000	BO1	3861	Meliaceae	Guarea	macrophylla	Guarea_macrophylla	sap-suc	86	0.0596	0.000693023255813954	140.330198	26.57294	1.526773515	10.09624461	0.063757413	18.4813075	0.000860886195599	-0.000596752720755	13.3	0
80	BO1_4248_l-chew	BO1_4248	1000	BO1	4248	Meliaceae	Guarea	macrophylla	Guarea_macrophylla	l-chew	89	1.0146	0.0114	140.8182435	30.16951	1.850023962	5.746018552	0.062678813	19.10971329	0.000793293496361	-0.000590814155681	11.8	0
81	BO1_4248_nec-suc	BO1_4248	1000	BO1	4248	Meliaceae	Guarea	macrophylla	Guarea_macrophylla	nec-suc	44	0.0428	0.000972727272727273	140.8182435	30.16951	1.850023962	5.746018552	0.062678813	19.10971329	0.000793293496361	-0.000590814155681	11.8	0
82	BO1_4248_pred	BO1_4248	1000	BO1	4248	Meliaceae	Guarea	macrophylla	Guarea_macrophylla	pred	195	0.2094	0.00107384615384615	140.8182435	30.16951	1.850023962	5.746018552	0.062678813	19.10971329	0.000793293496361	-0.000590814155681	11.8	0
83	BO1_4248_r-chew	BO1_4248	1000	BO1	4248	Meliaceae	Guarea	macrophylla	Guarea_macrophylla	r-chew	12	0.0669	0.005575	140.8182435	30.16951	1.850023962	5.746018552	0.062678813	19.10971329	0.000793293496361	-0.000590814155681	11.8	0
84	BO1_4248_sap-suc	BO1_4248	1000	BO1	4248	Meliaceae	Guarea	macrophylla	Guarea_macrophylla	sap-suc	35	0.1335	0.00381428571428571	140.8182435	30.16951	1.850023962	5.746018552	0.062678813	19.10971329	0.000793293496361	-0.000590814155681	11.8	0
85	BO3_5071_l-chew	BO3_5071	1000	BO3	5071	Meliaceae	Guarea	macrophylla	Guarea_macrophylla	l-chew	332	0.9895	0.00298042168674699	174.289679	28.81928	2.405022972	10.31447173	0.095073914	10.09885019	0.000892627312626	-0.000641726287572	29.8	0.000237004916318
86	BO3_5071_nec-suc	BO3_5071	1000	BO3	5071	Meliaceae	Guarea	macrophylla	Guarea_macrophylla	nec-suc	108	0.1001	0.000926851851851852	174.289679	28.81928	2.405022972	10.31447173	0.095073914	10.09885019	0.000892627312626	-0.000641726287572	29.8	0.000237004916318
87	BO3_5071_pred	BO3_5071	1000	BO3	5071	Meliaceae	Guarea	macrophylla	Guarea_macrophylla	pred	536	0.4122	0.000769029850746269	174.289679	28.81928	2.405022972	10.31447173	0.095073914	10.09885019	0.000892627312626	-0.000641726287572	29.8	0.000237004916318
88	BO3_5071_r-chew	BO3_5071	1000	BO3	5071	Meliaceae	Guarea	macrophylla	Guarea_macrophylla	r-chew	9	0.0425	0.00472222222222222	174.289679	28.81928	2.405022972	10.31447173	0.095073914	10.09885019	0.000892627312626	-0.000641726287572	29.8	0.000237004916318
89	BO3_5071_sap-suc	BO3_5071	1000	BO3	5071	Meliaceae	Guarea	macrophylla	Guarea_macrophylla	sap-suc	98	0.0889	0.000907142857142857	174.289679	28.81928	2.405022972	10.31447173	0.095073914	10.09885019	0.000892627312626	-0.000641726287572	29.8	0.000237004916318
90	BO3_5122_l-chew	BO3_5122	1000	BO3	5122	Meliaceae	Guarea	macrophylla	Guarea_macrophylla	l-chew	195	1.2088	0.00619897435897436	128.2092167	24.70926	2.143655677	13.29272798	0.059588957	3.698348563	0.000838838349077	-0.000548770020142	11.5	0
91	BO3_5122_lit	BO3_5122	1000	BO3	5122	Meliaceae	Guarea	macrophylla	Guarea_macrophylla	lit	284	0.0636	0.000223943661971831	128.2092167	24.70926	2.143655677	13.29272798	0.059588957	3.698348563	0.000838838349077	-0.000548770020142	11.5	0
92	BO3_5122_nec-suc	BO3_5122	1000	BO3	5122	Meliaceae	Guarea	macrophylla	Guarea_macrophylla	nec-suc	102	0.1014	0.000994117647058823	128.2092167	24.70926	2.143655677	13.29272798	0.059588957	3.698348563	0.000838838349077	-0.000548770020142	11.5	0
93	BO3_5122_pred	BO3_5122	1000	BO3	5122	Meliaceae	Guarea	macrophylla	Guarea_macrophylla	pred	352	0.237	0.000673295454545455	128.2092167	24.70926	2.143655677	13.29272798	0.059588957	3.698348563	0.000838838349077	-0.000548770020142	11.5	0
94	BO3_5122_r-chew	BO3_5122	1000	BO3	5122	Meliaceae	Guarea	macrophylla	Guarea_macrophylla	r-chew	29	0.045	0.00155172413793103	128.2092167	24.70926	2.143655677	13.29272798	0.059588957	3.698348563	0.000838838349077	-0.000548770020142	11.5	0
95	BO3_5122_sap-suc	BO3_5122	1000	BO3	5122	Meliaceae	Guarea	macrophylla	Guarea_macrophylla	sap-suc	172	0.1134	0.000659302325581395	128.2092167	24.70926	2.143655677	13.29272798	0.059588957	3.698348563	0.000838838349077	-0.000548770020142	11.5	0
96	BO1_3873_l-chew	BO1_3873	1000	BO1	3873	Violaceae	Leonia	crassa	Leonia_crassa	l-chew	124	0.3151	0.00254112903225806	91.00271056	20.74661	0.962210092	14.09828256	0.484042161	13.94340071	0.00084877731741	-0.000537915128906	28.9	0
97	BO1_3873_lit	BO1_3873	1000	BO1	3873	Violaceae	Leonia	crassa	Leonia_crassa	lit	110	0	0	91.00271056	20.74661	0.962210092	14.09828256	0.484042161	13.94340071	0.00084877731741	-0.000537915128906	28.9	0
98	BO1_3873_nec-suc	BO1_3873	1000	BO1	3873	Violaceae	Leonia	crassa	Leonia_crassa	nec-suc	81	0.032	0.000395061728395062	91.00271056	20.74661	0.962210092	14.09828256	0.484042161	13.94340071	0.00084877731741	-0.000537915128906	28.9	0
99	BO1_3873_pred	BO1_3873	1000	BO1	3873	Violaceae	Leonia	crassa	Leonia_crassa	pred	322	0.8276	0.00257018633540373	91.00271056	20.74661	0.962210092	14.09828256	0.484042161	13.94340071	0.00084877731741	-0.000537915128906	28.9	0
100	BO1_3873_r-chew	BO1_3873	1000	BO1	3873	Violaceae	Leonia	crassa	Leonia_crassa	r-chew	35	0.0616	0.00176	91.00271056	20.74661	0.962210092	14.09828256	0.484042161	13.94340071	0.00084877731741	-0.000537915128906	28.9	0
101	BO1_3873_sap-suc	BO1_3873	1000	BO1	3873	Violaceae	Leonia	crassa	Leonia_crassa	sap-suc	54	0.1055	0.0019537037037037	91.00271056	20.74661	0.962210092	14.09828256	0.484042161	13.94340071	0.00084877731741	-0.000537915128906	28.9	0
102	BO1_3905_l-chew	BO1_3905	1000	BO1	3905	Annonaceae	Guatteria	pastazae	Guatteria_pastazae	l-chew	69	0.2134	0.00309275362318841	123.2227991	14.56206	0.631077446	7.313630369	0.0577003	3.77043654	0.000839109918426	-0.000592321708783	13.6	0
103	BO1_3905_lit	BO1_3905	1000	BO1	3905	Annonaceae	Guatteria	pastazae	Guatteria_pastazae	lit	56	0	0	123.2227991	14.56206	0.631077446	7.313630369	0.0577003	3.77043654	0.000839109918426	-0.000592321708783	13.6	0
104	BO1_3905_nec-suc	BO1_3905	1000	BO1	3905	Annonaceae	Guatteria	pastazae	Guatteria_pastazae	nec-suc	71	0.029	0.000408450704225352	123.2227991	14.56206	0.631077446	7.313630369	0.0577003	3.77043654	0.000839109918426	-0.000592321708783	13.6	0
105	BO1_3905_pred	BO1_3905	1000	BO1	3905	Annonaceae	Guatteria	pastazae	Guatteria_pastazae	pred	193	0.1901	0.000984974093264249	123.2227991	14.56206	0.631077446	7.313630369	0.0577003	3.77043654	0.000839109918426	-0.000592321708783	13.6	0
106	BO1_3905_r-chew	BO1_3905	1000	BO1	3905	Annonaceae	Guatteria	pastazae	Guatteria_pastazae	r-chew	18	0.0347	0.00192777777777778	123.2227991	14.56206	0.631077446	7.313630369	0.0577003	3.77043654	0.000839109918426	-0.000592321708783	13.6	0
107	BO1_3905_sap-suc	BO1_3905	1000	BO1	3905	Annonaceae	Guatteria	pastazae	Guatteria_pastazae	sap-suc	19	0.0425	0.00223684210526316	123.2227991	14.56206	0.631077446	7.313630369	0.0577003	3.77043654	0.000839109918426	-0.000592321708783	13.6	0
108	BO2_5421_l-chew	BO2_5421	1000	BO2	5421	Annonaceae	Guatteria	pastazae	Guatteria_pastazae	l-chew	150	0.4506	0.003004	89.92388404	15.60282	0.622042381	5.069983403	0.040536655	3.77043654	0.000835924803601	-0.000608308356175	28.4	0.000389787810945
109	BO2_5421_nec-suc	BO2_5421	1000	BO2	5421	Annonaceae	Guatteria	pastazae	Guatteria_pastazae	nec-suc	87	0.048	0.000551724137931035	89.92388404	15.60282	0.622042381	5.069983403	0.040536655	3.77043654	0.000835924803601	-0.000608308356175	28.4	0.000389787810945
110	BO2_5421_pred	BO2_5421	1000	BO2	5421	Annonaceae	Guatteria	pastazae	Guatteria_pastazae	pred	304	0.2224	0.000731578947368421	89.92388404	15.60282	0.622042381	5.069983403	0.040536655	3.77043654	0.000835924803601	-0.000608308356175	28.4	0.000389787810945
111	BO2_5421_r-chew	BO2_5421	1000	BO2	5421	Annonaceae	Guatteria	pastazae	Guatteria_pastazae	r-chew	13	0.0552	0.00424615384615385	89.92388404	15.60282	0.622042381	5.069983403	0.040536655	3.77043654	0.000835924803601	-0.000608308356175	28.4	0.000389787810945
112	BO2_5421_sap-suc	BO2_5421	1000	BO2	5421	Annonaceae	Guatteria	pastazae	Guatteria_pastazae	sap-suc	50	0.0915	0.00183	89.92388404	15.60282	0.622042381	5.069983403	0.040536655	3.77043654	0.000835924803601	-0.000608308356175	28.4	0.000389787810945
119	BO1_3940_l-chew	BO1_3940	1000	BO1	3940	Malvaceae	Mollia	gracilis	Mollia_gracilis	l-chew	89	0.6522	0.00732808988764045	183.4686225	26.19009	1.142727461	5.814291269	0.145285091	12.76906581	0.000860201540807	-0.000571901514304	24.3	0
120	BO1_3940_lit	BO1_3940	1000	BO1	3940	Malvaceae	Mollia	gracilis	Mollia_gracilis	lit	59	0	0	183.4686225	26.19009	1.142727461	5.814291269	0.145285091	12.76906581	0.000860201540807	-0.000571901514304	24.3	0
121	BO1_3940_nec-suc	BO1_3940	1000	BO1	3940	Malvaceae	Mollia	gracilis	Mollia_gracilis	nec-suc	55	0.036	0.000654545454545455	183.4686225	26.19009	1.142727461	5.814291269	0.145285091	12.76906581	0.000860201540807	-0.000571901514304	24.3	0
122	BO1_3940_pred	BO1_3940	1000	BO1	3940	Malvaceae	Mollia	gracilis	Mollia_gracilis	pred	244	0.1504	0.000616393442622951	183.4686225	26.19009	1.142727461	5.814291269	0.145285091	12.76906581	0.000860201540807	-0.000571901514304	24.3	0
123	BO1_3940_r-chew	BO1_3940	1000	BO1	3940	Malvaceae	Mollia	gracilis	Mollia_gracilis	r-chew	23	0.1048	0.00455652173913043	183.4686225	26.19009	1.142727461	5.814291269	0.145285091	12.76906581	0.000860201540807	-0.000571901514304	24.3	0
124	BO1_3940_sap-suc	BO1_3940	1000	BO1	3940	Malvaceae	Mollia	gracilis	Mollia_gracilis	sap-suc	21	0.0307	0.00146190476190476	183.4686225	26.19009	1.142727461	5.814291269	0.145285091	12.76906581	0.000860201540807	-0.000571901514304	24.3	0
125	BO1_4013_l-chew	BO1_4013	1000	BO1	4013	Malvaceae	Mollia	gracilis	Mollia_gracilis	l-chew	144	0.309	0.00214583333333333	190.6469346	23.08828	1.037670097	9.893046808	0.219547625	14.56594451	0.000880239830106	-0.000562427218576	10.35	0
126	BO1_4013_nec-suc	BO1_4013	1000	BO1	4013	Malvaceae	Mollia	gracilis	Mollia_gracilis	nec-suc	29	0.0034	0.000117241379310345	190.6469346	23.08828	1.037670097	9.893046808	0.219547625	14.56594451	0.000880239830106	-0.000562427218576	10.35	0
127	BO1_4013_pred	BO1_4013	1000	BO1	4013	Malvaceae	Mollia	gracilis	Mollia_gracilis	pred	234	0.1206	0.000515384615384615	190.6469346	23.08828	1.037670097	9.893046808	0.219547625	14.56594451	0.000880239830106	-0.000562427218576	10.35	0
128	BO1_4013_r-chew	BO1_4013	1000	BO1	4013	Malvaceae	Mollia	gracilis	Mollia_gracilis	r-chew	22	0.0117	0.000531818181818182	190.6469346	23.08828	1.037670097	9.893046808	0.219547625	14.56594451	0.000880239830106	-0.000562427218576	10.35	0
129	BO1_4013_sap-suc	BO1_4013	1000	BO1	4013	Malvaceae	Mollia	gracilis	Mollia_gracilis	sap-suc	29	0.0137	0.000472413793103448	190.6469346	23.08828	1.037670097	9.893046808	0.219547625	14.56594451	0.000880239830106	-0.000562427218576	10.35	0
130	BO1_4216_l-chew	BO1_4216	1000	BO1	4216	Moraceae	Clarisia	racemosa	Clarisia_racemosa	l-chew	81	0.547	0.00675308641975309	112.8162317	21.61236	0.937838757	10.6371891	0.125986134	9.006994068	0.00085297097167	-0.000689436075552	10.8	0
131	BO1_4216_nec-suc	BO1_4216	1000	BO1	4216	Moraceae	Clarisia	racemosa	Clarisia_racemosa	nec-suc	85	0.0295	0.000347058823529412	112.8162317	21.61236	0.937838757	10.6371891	0.125986134	9.006994068	0.00085297097167	-0.000689436075552	10.8	0
132	BO1_4216_pred	BO1_4216	1000	BO1	4216	Moraceae	Clarisia	racemosa	Clarisia_racemosa	pred	375	0.2253	0.0006008	112.8162317	21.61236	0.937838757	10.6371891	0.125986134	9.006994068	0.00085297097167	-0.000689436075552	10.8	0
133	BO1_4216_r-chew	BO1_4216	1000	BO1	4216	Moraceae	Clarisia	racemosa	Clarisia_racemosa	r-chew	6	0.0168	0.0028	112.8162317	21.61236	0.937838757	10.6371891	0.125986134	9.006994068	0.00085297097167	-0.000689436075552	10.8	0
134	BO1_4216_sap-suc	BO1_4216	1000	BO1	4216	Moraceae	Clarisia	racemosa	Clarisia_racemosa	sap-suc	33	0.1155	0.0035	112.8162317	21.61236	0.937838757	10.6371891	0.125986134	9.006994068	0.00085297097167	-0.000689436075552	10.8	0
135	BO3_5304_l-chew	BO3_5304	1000	BO3	5304	Moraceae	Clarisia	racemosa	Clarisia_racemosa	l-chew	296	0.973	0.00328716216216216	144.827387	23.51587	1.31347232	16.99437912	0.054693162	37.67184097	0.000814816862203	-0.000688213657515	18.15	0.00427163039152
136	BO3_5304_nec-suc	BO3_5304	1000	BO3	5304	Moraceae	Clarisia	racemosa	Clarisia_racemosa	nec-suc	248	0.0451	0.000181854838709677	144.827387	23.51587	1.31347232	16.99437912	0.054693162	37.67184097	0.000814816862203	-0.000688213657515	18.15	0.00427163039152
137	BO3_5304_pred	BO3_5304	1000	BO3	5304	Moraceae	Clarisia	racemosa	Clarisia_racemosa	pred	852	0.4208	0.000493896713615023	144.827387	23.51587	1.31347232	16.99437912	0.054693162	37.67184097	0.000814816862203	-0.000688213657515	18.15	0.00427163039152
138	BO3_5304_r-chew	BO3_5304	1000	BO3	5304	Moraceae	Clarisia	racemosa	Clarisia_racemosa	r-chew	73	0.045	0.000616438356164384	144.827387	23.51587	1.31347232	16.99437912	0.054693162	37.67184097	0.000814816862203	-0.000688213657515	18.15	0.00427163039152
139	BO3_5304_sap-suc	BO3_5304	1000	BO3	5304	Moraceae	Clarisia	racemosa	Clarisia_racemosa	sap-suc	108	0.044	0.000407407407407407	144.827387	23.51587	1.31347232	16.99437912	0.054693162	37.67184097	0.000814816862203	-0.000688213657515	18.15	0.00427163039152
140	BO3_5354_l-chew	BO3_5354	1000	BO3	5354	Moraceae	Clarisia	racemosa	Clarisia_racemosa	l-chew	156	0.6547	0.00419679487179487	130.7933735	21.55568	1.72177773	20.50105887	0.050288498	12.6116124	0.00086099170486	-0.000645334455516	15.25	0
141	BO3_5354_nec-suc	BO3_5354	1000	BO3	5354	Moraceae	Clarisia	racemosa	Clarisia_racemosa	nec-suc	62	0.0805	0.00129838709677419	130.7933735	21.55568	1.72177773	20.50105887	0.050288498	12.6116124	0.00086099170486	-0.000645334455516	15.25	0
142	BO3_5354_pred	BO3_5354	1000	BO3	5354	Moraceae	Clarisia	racemosa	Clarisia_racemosa	pred	195	0.144	0.000738461538461538	130.7933735	21.55568	1.72177773	20.50105887	0.050288498	12.6116124	0.00086099170486	-0.000645334455516	15.25	0
143	BO3_5354_r-chew	BO3_5354	1000	BO3	5354	Moraceae	Clarisia	racemosa	Clarisia_racemosa	r-chew	17	0.1114	0.00655294117647059	130.7933735	21.55568	1.72177773	20.50105887	0.050288498	12.6116124	0.00086099170486	-0.000645334455516	15.25	0
144	BO3_5354_sap-suc	BO3_5354	1000	BO3	5354	Moraceae	Clarisia	racemosa	Clarisia_racemosa	sap-suc	58	0.1188	0.00204827586206897	130.7933735	21.55568	1.72177773	20.50105887	0.050288498	12.6116124	0.00086099170486	-0.000645334455516	15.25	0
145	BO1_4264_l-chew	BO1_4264	1000	BO1	4264	Clusiaceae	Chrysochlamys	membranacea	Chrysochlamys_membranacea	l-chew	63	0.6357	0.0100904761904762	78.28365216	14.78696	0.608383821	25.79686644	0.068389339	3.238521045	0.000927528096944	-0.000567181313507	11.3	0.000583108048799
146	BO1_4264_lit	BO1_4264	1000	BO1	4264	Clusiaceae	Chrysochlamys	membranacea	Chrysochlamys_membranacea	lit	51	0.0331	0.000649019607843137	78.28365216	14.78696	0.608383821	25.79686644	0.068389339	3.238521045	0.000927528096944	-0.000567181313507	11.3	0.000583108048799
147	BO1_4264_nec-suc	BO1_4264	1000	BO1	4264	Clusiaceae	Chrysochlamys	membranacea	Chrysochlamys_membranacea	nec-suc	41	0.0167	0.000407317073170732	78.28365216	14.78696	0.608383821	25.79686644	0.068389339	3.238521045	0.000927528096944	-0.000567181313507	11.3	0.000583108048799
148	BO1_4264_non	BO1_4264	1000	BO1	4264	Clusiaceae	Chrysochlamys	membranacea	Chrysochlamys_membranacea	non	1	1e-04	1e-04	78.28365216	14.78696	0.608383821	25.79686644	0.068389339	3.238521045	0.000927528096944	-0.000567181313507	11.3	0.000583108048799
149	BO1_4264_pred	BO1_4264	1000	BO1	4264	Clusiaceae	Chrysochlamys	membranacea	Chrysochlamys_membranacea	pred	159	0.1113	7e-04	78.28365216	14.78696	0.608383821	25.79686644	0.068389339	3.238521045	0.000927528096944	-0.000567181313507	11.3	0.000583108048799
150	BO1_4264_r-chew	BO1_4264	1000	BO1	4264	Clusiaceae	Chrysochlamys	membranacea	Chrysochlamys_membranacea	r-chew	15	0.0708	0.00472	78.28365216	14.78696	0.608383821	25.79686644	0.068389339	3.238521045	0.000927528096944	-0.000567181313507	11.3	0.000583108048799
151	BO1_4264_sap-suc	BO1_4264	1000	BO1	4264	Clusiaceae	Chrysochlamys	membranacea	Chrysochlamys_membranacea	sap-suc	29	0.13	0.00448275862068965	78.28365216	14.78696	0.608383821	25.79686644	0.068389339	3.238521045	0.000927528096944	-0.000567181313507	11.3	0.000583108048799
152	BO1_4264_unc	BO1_4264	1000	BO1	4264	Clusiaceae	Chrysochlamys	membranacea	Chrysochlamys_membranacea	unc	4	2e-04	5e-05	78.28365216	14.78696	0.608383821	25.79686644	0.068389339	3.238521045	0.000927528096944	-0.000567181313507	11.3	0.000583108048799
158	BO3_358_l-chew	BO3_358	1000	BO3	358	Clusiaceae	Chrysochlamys	membranacea	Chrysochlamys_membranacea	l-chew	154	0.4481	0.00290974025974026	114.4013655	15.47832	0.777786628	20.7211702	0.035256818	5.371468182	0.000841823139917	-0.000520562163402	17.2	0
159	BO3_358_lit	BO3_358	1000	BO3	358	Clusiaceae	Chrysochlamys	membranacea	Chrysochlamys_membranacea	lit	152	0	0	114.4013655	15.47832	0.777786628	20.7211702	0.035256818	5.371468182	0.000841823139917	-0.000520562163402	17.2	0
160	BO3_358_nec-suc	BO3_358	1000	BO3	358	Clusiaceae	Chrysochlamys	membranacea	Chrysochlamys_membranacea	nec-suc	182	0.0447	0.000245604395604396	114.4013655	15.47832	0.777786628	20.7211702	0.035256818	5.371468182	0.000841823139917	-0.000520562163402	17.2	0
161	BO3_358_pred	BO3_358	1000	BO3	358	Clusiaceae	Chrysochlamys	membranacea	Chrysochlamys_membranacea	pred	445	0.138	0.000310112359550562	114.4013655	15.47832	0.777786628	20.7211702	0.035256818	5.371468182	0.000841823139917	-0.000520562163402	17.2	0
162	BO3_358_r-chew	BO3_358	1000	BO3	358	Clusiaceae	Chrysochlamys	membranacea	Chrysochlamys_membranacea	r-chew	29	0.0727	0.00250689655172414	114.4013655	15.47832	0.777786628	20.7211702	0.035256818	5.371468182	0.000841823139917	-0.000520562163402	17.2	0
163	BO3_358_sap-suc	BO3_358	1000	BO3	358	Clusiaceae	Chrysochlamys	membranacea	Chrysochlamys_membranacea	sap-suc	78	0.0404	0.000517948717948718	114.4013655	15.47832	0.777786628	20.7211702	0.035256818	5.371468182	0.000841823139917	-0.000520562163402	17.2	0
164	BO3_5157_l-chew	BO3_5157	1000	BO3	5157	Clusiaceae	Chrysochlamys	membranacea	Chrysochlamys_membranacea	l-chew	189	1.3474	0.00712910052910053	92.33334706	14.4861	0.749660562	25.27250559	0.032892455	10.41133556	0.000830339164772	-0.000457975812856	14.5	0
165	BO3_5157_lit	BO3_5157	1000	BO3	5157	Clusiaceae	Chrysochlamys	membranacea	Chrysochlamys_membranacea	lit	117	0	0	92.33334706	14.4861	0.749660562	25.27250559	0.032892455	10.41133556	0.000830339164772	-0.000457975812856	14.5	0
166	BO3_5157_nec-suc	BO3_5157	1000	BO3	5157	Clusiaceae	Chrysochlamys	membranacea	Chrysochlamys_membranacea	nec-suc	57	0.0262	0.000459649122807018	92.33334706	14.4861	0.749660562	25.27250559	0.032892455	10.41133556	0.000830339164772	-0.000457975812856	14.5	0
167	BO3_5157_pred	BO3_5157	1000	BO3	5157	Clusiaceae	Chrysochlamys	membranacea	Chrysochlamys_membranacea	pred	287	0.2467	0.000859581881533101	92.33334706	14.4861	0.749660562	25.27250559	0.032892455	10.41133556	0.000830339164772	-0.000457975812856	14.5	0
168	BO3_5157_r-chew	BO3_5157	1000	BO3	5157	Clusiaceae	Chrysochlamys	membranacea	Chrysochlamys_membranacea	r-chew	36	0.103	0.00286111111111111	92.33334706	14.4861	0.749660562	25.27250559	0.032892455	10.41133556	0.000830339164772	-0.000457975812856	14.5	0
169	BO3_5157_sap-suc	BO3_5157	1000	BO3	5157	Clusiaceae	Chrysochlamys	membranacea	Chrysochlamys_membranacea	sap-suc	61	0.0464	0.000760655737704918	92.33334706	14.4861	0.749660562	25.27250559	0.032892455	10.41133556	0.000830339164772	-0.000457975812856	14.5	0
170	BO1_4298_l-chew	BO1_4298	1000	BO1	4298	Rubiaceae	Warszewiczia	coccinea	Warszewiczia_coccinea	l-chew	140	0.7265	0.00518928571428571	135.6365473	29.54448	1.078652832	5.325564109	0.05342967	0.574256018	0.000810878345647	-0.000584681115284	10.65	0.00261106324794
171	BO1_4298_nec-suc	BO1_4298	1000	BO1	4298	Rubiaceae	Warszewiczia	coccinea	Warszewiczia_coccinea	nec-suc	43	0.01	0.000232558139534884	135.6365473	29.54448	1.078652832	5.325564109	0.05342967	0.574256018	0.000810878345647	-0.000584681115284	10.65	0.00261106324794
172	BO1_4298_pred	BO1_4298	1000	BO1	4298	Rubiaceae	Warszewiczia	coccinea	Warszewiczia_coccinea	pred	469	0.1711	0.000364818763326226	135.6365473	29.54448	1.078652832	5.325564109	0.05342967	0.574256018	0.000810878345647	-0.000584681115284	10.65	0.00261106324794
173	BO1_4298_r-chew	BO1_4298	1000	BO1	4298	Rubiaceae	Warszewiczia	coccinea	Warszewiczia_coccinea	r-chew	8	0.0208	0.0026	135.6365473	29.54448	1.078652832	5.325564109	0.05342967	0.574256018	0.000810878345647	-0.000584681115284	10.65	0.00261106324794
174	BO1_4298_sap-suc	BO1_4298	1000	BO1	4298	Rubiaceae	Warszewiczia	coccinea	Warszewiczia_coccinea	sap-suc	19	0.0262	0.00137894736842105	135.6365473	29.54448	1.078652832	5.325564109	0.05342967	0.574256018	0.000810878345647	-0.000584681115284	10.65	0.00261106324794
175	BO2_5742_l-chew	BO2_5742	1000	BO2	5742	Rubiaceae	Warszewiczia	coccinea	Warszewiczia_coccinea	l-chew	136	0.5015	0.0036875	132.9756022	30.45987	1.22176131	13.89922886	0.054746175	0.574256018	0.000791664312503	-0.000581136287498	11.6	0.00751219144682
176	BO2_5742_nec-suc	BO2_5742	1000	BO2	5742	Rubiaceae	Warszewiczia	coccinea	Warszewiczia_coccinea	nec-suc	63	0.015	0.000238095238095238	132.9756022	30.45987	1.22176131	13.89922886	0.054746175	0.574256018	0.000791664312503	-0.000581136287498	11.6	0.00751219144682
177	BO2_5742_pred	BO2_5742	1000	BO2	5742	Rubiaceae	Warszewiczia	coccinea	Warszewiczia_coccinea	pred	227	0.2025	0.000892070484581498	132.9756022	30.45987	1.22176131	13.89922886	0.054746175	0.574256018	0.000791664312503	-0.000581136287498	11.6	0.00751219144682
178	BO2_5742_r-chew	BO2_5742	1000	BO2	5742	Rubiaceae	Warszewiczia	coccinea	Warszewiczia_coccinea	r-chew	5	0.0488	0.00976	132.9756022	30.45987	1.22176131	13.89922886	0.054746175	0.574256018	0.000791664312503	-0.000581136287498	11.6	0.00751219144682
179	BO2_5742_sap-suc	BO2_5742	1000	BO2	5742	Rubiaceae	Warszewiczia	coccinea	Warszewiczia_coccinea	sap-suc	27	0.0218	0.000807407407407407	132.9756022	30.45987	1.22176131	13.89922886	0.054746175	0.574256018	0.000791664312503	-0.000581136287498	11.6	0.00751219144682
180	BO3_5140_l-chew	BO3_5140	1000	BO3	5140	Rubiaceae	Warszewiczia	coccinea	Warszewiczia_coccinea	l-chew	223	0.6733	0.00301928251121076	123.8840841	31.91446	1.346190531	11.88734318	0.067179502	0.574256018	0.000775546799397	-0.000479662185235	17	0.001353972842234
181	BO3_5140_nec-suc	BO3_5140	1000	BO3	5140	Rubiaceae	Warszewiczia	coccinea	Warszewiczia_coccinea	nec-suc	166	0.0436	0.000262650602409639	123.8840841	31.91446	1.346190531	11.88734318	0.067179502	0.574256018	0.000775546799397	-0.000479662185235	17	0.001353972842234
182	BO3_5140_pred	BO3_5140	1000	BO3	5140	Rubiaceae	Warszewiczia	coccinea	Warszewiczia_coccinea	pred	395	0.2896	0.000733164556962025	123.8840841	31.91446	1.346190531	11.88734318	0.067179502	0.574256018	0.000775546799397	-0.000479662185235	17	0.001353972842234
183	BO3_5140_r-chew	BO3_5140	1000	BO3	5140	Rubiaceae	Warszewiczia	coccinea	Warszewiczia_coccinea	r-chew	15	0.0941	0.00627333333333333	123.8840841	31.91446	1.346190531	11.88734318	0.067179502	0.574256018	0.000775546799397	-0.000479662185235	17	0.001353972842234
184	BO3_5140_sap-suc	BO3_5140	1000	BO3	5140	Rubiaceae	Warszewiczia	coccinea	Warszewiczia_coccinea	sap-suc	47	0.0426	0.000906382978723404	123.8840841	31.91446	1.346190531	11.88734318	0.067179502	0.574256018	0.000775546799397	-0.000479662185235	17	0.001353972842234
185	BO2_262_l-chew	BO2_262	1000	BO2	262	Moraceae	Pseudolmedia	laevis	Pseudolmedia_laevis	l-chew	224	0.5846	0.00260982142857143	159.8399759	19.91727	0.870458997	10.30048047	0.093359346	2.591682049	0.000827503140095	-0.000549587796836	18.15	0
186	BO2_262_nec-suc	BO2_262	1000	BO2	262	Moraceae	Pseudolmedia	laevis	Pseudolmedia_laevis	nec-suc	93	0.0484	0.000520430107526882	159.8399759	19.91727	0.870458997	10.30048047	0.093359346	2.591682049	0.000827503140095	-0.000549587796836	18.15	0
187	BO2_262_pred	BO2_262	1000	BO2	262	Moraceae	Pseudolmedia	laevis	Pseudolmedia_laevis	pred	607	0.2928	0.000482372322899506	159.8399759	19.91727	0.870458997	10.30048047	0.093359346	2.591682049	0.000827503140095	-0.000549587796836	18.15	0
188	BO2_262_r-chew	BO2_262	1000	BO2	262	Moraceae	Pseudolmedia	laevis	Pseudolmedia_laevis	r-chew	39	0.124	0.00317948717948718	159.8399759	19.91727	0.870458997	10.30048047	0.093359346	2.591682049	0.000827503140095	-0.000549587796836	18.15	0
189	BO2_262_sap-suc	BO2_262	1000	BO2	262	Moraceae	Pseudolmedia	laevis	Pseudolmedia_laevis	sap-suc	117	0.0824	0.000704273504273504	159.8399759	19.91727	0.870458997	10.30048047	0.093359346	2.591682049	0.000827503140095	-0.000549587796836	18.15	0
190	BO3_3517_l-chew	BO3_3517	1000	BO3	3517	Moraceae	Pseudolmedia	laevis	Pseudolmedia_laevis	l-chew	176	0.8225	0.00467329545454545	152.2691718	18.3253	0.829629762	10.14567689	0.050317068	11.74046643	0.00086891116445	-0.000592672000236	11.6	0
191	BO3_3517_lit	BO3_3517	1000	BO3	3517	Moraceae	Pseudolmedia	laevis	Pseudolmedia_laevis	lit	73	0	0	152.2691718	18.3253	0.829629762	10.14567689	0.050317068	11.74046643	0.00086891116445	-0.000592672000236	11.6	0
192	BO3_3517_nec-suc	BO3_3517	1000	BO3	3517	Moraceae	Pseudolmedia	laevis	Pseudolmedia_laevis	nec-suc	165	0.0338	0.000204848484848485	152.2691718	18.3253	0.829629762	10.14567689	0.050317068	11.74046643	0.00086891116445	-0.000592672000236	11.6	0
193	BO3_3517_pred	BO3_3517	1000	BO3	3517	Moraceae	Pseudolmedia	laevis	Pseudolmedia_laevis	pred	320	0.1785	0.0005578125	152.2691718	18.3253	0.829629762	10.14567689	0.050317068	11.74046643	0.00086891116445	-0.000592672000236	11.6	0
194	BO3_3517_r-chew	BO3_3517	1000	BO3	3517	Moraceae	Pseudolmedia	laevis	Pseudolmedia_laevis	r-chew	23	0.103	0.00447826086956522	152.2691718	18.3253	0.829629762	10.14567689	0.050317068	11.74046643	0.00086891116445	-0.000592672000236	11.6	0
195	BO3_3517_sap-suc	BO3_3517	1000	BO3	3517	Moraceae	Pseudolmedia	laevis	Pseudolmedia_laevis	sap-suc	113	0.0646	0.000571681415929204	152.2691718	18.3253	0.829629762	10.14567689	0.050317068	11.74046643	0.00086891116445	-0.000592672000236	11.6	0
196	BO3_3519_l-chew	BO3_3519	1000	BO3	3519	Moraceae	Pseudolmedia	laevis	Pseudolmedia_laevis	l-chew	183	0.3278	0.00179125683060109	145.6650763	19.45011	0.864360437	10.45876039	0.161189428	12.20043144	0.000868696481875	-0.000620742111281	14.3	0
197	BO3_3519_lit	BO3_3519	1000	BO3	3519	Moraceae	Pseudolmedia	laevis	Pseudolmedia_laevis	lit	17	0.037	0.00217647058823529	145.6650763	19.45011	0.864360437	10.45876039	0.161189428	12.20043144	0.000868696481875	-0.000620742111281	14.3	0
198	BO3_3519_nec-suc	BO3_3519	1000	BO3	3519	Moraceae	Pseudolmedia	laevis	Pseudolmedia_laevis	nec-suc	144	0.0707	0.000490972222222222	145.6650763	19.45011	0.864360437	10.45876039	0.161189428	12.20043144	0.000868696481875	-0.000620742111281	14.3	0
199	BO3_3519_pred	BO3_3519	1000	BO3	3519	Moraceae	Pseudolmedia	laevis	Pseudolmedia_laevis	pred	283	0.2067	0.000730388692579505	145.6650763	19.45011	0.864360437	10.45876039	0.161189428	12.20043144	0.000868696481875	-0.000620742111281	14.3	0
200	BO3_3519_sap-suc	BO3_3519	1000	BO3	3519	Moraceae	Pseudolmedia	laevis	Pseudolmedia_laevis	sap-suc	78	0.0298	0.000382051282051282	145.6650763	19.45011	0.864360437	10.45876039	0.161189428	12.20043144	0.000868696481875	-0.000620742111281	14.3	0
207	BO3_335_l-chew	BO3_335	1000	BO3	335	Lecythidaceae	Grias	peruviana	Grias_peruviana	l-chew	252	0.321	0.00127380952380952	69.25100769	16.06311	1.606710791	4.588095627	0.066596917	11.31007445	0.000794586715511	-0.000581896799867	22.1	0
208	BO3_335_nec-suc	BO3_335	1000	BO3	335	Lecythidaceae	Grias	peruviana	Grias_peruviana	nec-suc	62	0.0258	0.000416129032258064	69.25100769	16.06311	1.606710791	4.588095627	0.066596917	11.31007445	0.000794586715511	-0.000581896799867	22.1	0
209	BO3_335_pred	BO3_335	1000	BO3	335	Lecythidaceae	Grias	peruviana	Grias_peruviana	pred	595	0.1855	0.000311764705882353	69.25100769	16.06311	1.606710791	4.588095627	0.066596917	11.31007445	0.000794586715511	-0.000581896799867	22.1	0
210	BO3_335_r-chew	BO3_335	1000	BO3	335	Lecythidaceae	Grias	peruviana	Grias_peruviana	r-chew	6	0.0048	8e-04	69.25100769	16.06311	1.606710791	4.588095627	0.066596917	11.31007445	0.000794586715511	-0.000581896799867	22.1	0
211	BO3_335_sap-suc	BO3_335	1000	BO3	335	Lecythidaceae	Grias	peruviana	Grias_peruviana	sap-suc	122	0.0682	0.000559016393442623	69.25100769	16.06311	1.606710791	4.588095627	0.066596917	11.31007445	0.000794586715511	-0.000581896799867	22.1	0
212	BO3_5136_l-chew	BO3_5136	1000	BO3	5136	Lecythidaceae	Grias	peruviana	Grias_peruviana	l-chew	497	0.9116	0.00183420523138833	73.18053195	16.27155	1.280826742	8.487463998	0.056107736	9.9279002059375	0.00077671670895	-0.000532715631153	10.7	0
213	BO3_5136_nec-suc	BO3_5136	1000	BO3	5136	Lecythidaceae	Grias	peruviana	Grias_peruviana	nec-suc	312	0.0714	0.000228846153846154	73.18053195	16.27155	1.280826742	8.487463998	0.056107736	9.9279002059375	0.00077671670895	-0.000532715631153	10.7	0
214	BO3_5136_pred	BO3_5136	1000	BO3	5136	Lecythidaceae	Grias	peruviana	Grias_peruviana	pred	483	0.2025	0.000419254658385093	73.18053195	16.27155	1.280826742	8.487463998	0.056107736	9.9279002059375	0.00077671670895	-0.000532715631153	10.7	0
215	BO3_5136_r-chew	BO3_5136	1000	BO3	5136	Lecythidaceae	Grias	peruviana	Grias_peruviana	r-chew	47	0.0385	0.000819148936170213	73.18053195	16.27155	1.280826742	8.487463998	0.056107736	9.9279002059375	0.00077671670895	-0.000532715631153	10.7	0
216	BO3_5136_sap-suc	BO3_5136	1000	BO3	5136	Lecythidaceae	Grias	peruviana	Grias_peruviana	sap-suc	240	0.099	0.0004125	73.18053195	16.27155	1.280826742	8.487463998	0.056107736	9.9279002059375	0.00077671670895	-0.000532715631153	10.7	0
217	BO3_5170_l-chew	BO3_5170	1000	BO3	5170	Lecythidaceae	Grias	peruviana	Grias_peruviana	l-chew	249	0.9225	0.00370481927710843	67.44967898	15.9046	1.494764651	8.178978181	0.049638751	10.35035142	0.000790399998108	-0.000524093218687	15.8	0
218	BO3_5170_lit	BO3_5170	1000	BO3	5170	Lecythidaceae	Grias	peruviana	Grias_peruviana	lit	364	0	0	67.44967898	15.9046	1.494764651	8.178978181	0.049638751	10.35035142	0.000790399998108	-0.000524093218687	15.8	0
219	BO3_5170_nec-suc	BO3_5170	1000	BO3	5170	Lecythidaceae	Grias	peruviana	Grias_peruviana	nec-suc	243	0.0891	0.000366666666666667	67.44967898	15.9046	1.494764651	8.178978181	0.049638751	10.35035142	0.000790399998108	-0.000524093218687	15.8	0
220	BO3_5170_pred	BO3_5170	1000	BO3	5170	Lecythidaceae	Grias	peruviana	Grias_peruviana	pred	777	0.5055	0.000650579150579151	67.44967898	15.9046	1.494764651	8.178978181	0.049638751	10.35035142	0.000790399998108	-0.000524093218687	15.8	0
221	BO3_5170_r-chew	BO3_5170	1000	BO3	5170	Lecythidaceae	Grias	peruviana	Grias_peruviana	r-chew	45	0.139	0.00308888888888889	67.44967898	15.9046	1.494764651	8.178978181	0.049638751	10.35035142	0.000790399998108	-0.000524093218687	15.8	0
222	BO3_5170_sap-suc	BO3_5170	1000	BO3	5170	Lecythidaceae	Grias	peruviana	Grias_peruviana	sap-suc	423	0.2338	0.000552718676122931	67.44967898	15.9046	1.494764651	8.178978181	0.049638751	10.35035142	0.000790399998108	-0.000524093218687	15.8	0
223	BO3_5244_l-chew	BO3_5244	1000	BO3	5244	Lecythidaceae	Grias	peruviana	Grias_peruviana	l-chew	233	0.3664	0.0015725321888412	70.37908314	13.31823	1.106794436	13.2312612	0.063570553	8.038784505	0.000773177235234	-0.000523803583761	11.9	0
224	BO3_5244_nec-suc	BO3_5244	1000	BO3	5244	Lecythidaceae	Grias	peruviana	Grias_peruviana	nec-suc	99	0.0567	0.000572727272727273	70.37908314	13.31823	1.106794436	13.2312612	0.063570553	8.038784505	0.000773177235234	-0.000523803583761	11.9	0
225	BO3_5244_pred	BO3_5244	1000	BO3	5244	Lecythidaceae	Grias	peruviana	Grias_peruviana	pred	372	0.3442	0.000925268817204301	70.37908314	13.31823	1.106794436	13.2312612	0.063570553	8.038784505	0.000773177235234	-0.000523803583761	11.9	0
226	BO3_5244_r-chew	BO3_5244	1000	BO3	5244	Lecythidaceae	Grias	peruviana	Grias_peruviana	r-chew	13	0.1289	0.00991538461538461	70.37908314	13.31823	1.106794436	13.2312612	0.063570553	8.038784505	0.000773177235234	-0.000523803583761	11.9	0
227	BO3_5244_sap-suc	BO3_5244	1000	BO3	5244	Lecythidaceae	Grias	peruviana	Grias_peruviana	sap-suc	57	0.0542	0.000950877192982456	70.37908314	13.31823	1.106794436	13.2312612	0.063570553	8.038784505	0.000773177235234	-0.000523803583761	11.9	0
228	BO3_5053_l-chew	BO3_5053	1000	BO3	5053	Lauraceae	Ocotea	JH6030	Ocotea_JH6030	l-chew	697	2.2453	0.00322137733142037	93.77803433	23.5111	0.872634444	22.86011871	0.044946157	26.1028066995455	0.000811635415256	-0.000556026914113	20.7	0
229	BO3_5053_lit	BO3_5053	1000	BO3	5053	Lauraceae	Ocotea	JH6030	Ocotea_JH6030	lit	423	0	0	93.77803433	23.5111	0.872634444	22.86011871	0.044946157	26.1028066995455	0.000811635415256	-0.000556026914113	20.7	0
230	BO3_5053_nec-suc	BO3_5053	1000	BO3	5053	Lauraceae	Ocotea	JH6030	Ocotea_JH6030	nec-suc	228	0.1114	0.00048859649122807	93.77803433	23.5111	0.872634444	22.86011871	0.044946157	26.1028066995455	0.000811635415256	-0.000556026914113	20.7	0
231	BO3_5053_pred	BO3_5053	1000	BO3	5053	Lauraceae	Ocotea	JH6030	Ocotea_JH6030	pred	995	0.8853	0.000889748743718593	93.77803433	23.5111	0.872634444	22.86011871	0.044946157	26.1028066995455	0.000811635415256	-0.000556026914113	20.7	0
232	BO3_5053_r-chew	BO3_5053	1000	BO3	5053	Lauraceae	Ocotea	JH6030	Ocotea_JH6030	r-chew	41	0.1264	0.00308292682926829	93.77803433	23.5111	0.872634444	22.86011871	0.044946157	26.1028066995455	0.000811635415256	-0.000556026914113	20.7	0
233	BO3_5053_sap-suc	BO3_5053	1000	BO3	5053	Lauraceae	Ocotea	JH6030	Ocotea_JH6030	sap-suc	184	0.1632	0.00088695652173913	93.77803433	23.5111	0.872634444	22.86011871	0.044946157	26.1028066995455	0.000811635415256	-0.000556026914113	20.7	0
234	BO3_5099_l-chew	BO3_5099	1000	BO3	5099	Lauraceae	Ocotea	JH6030	Ocotea_JH6030	l-chew	301	1.2258	0.00407242524916944	79.85888325	23.14111	1.39922064	9.812435514	0.051151282	9.607780171	0.000788247283959	-0.000615432096576	29.75	0
235	BO3_5099_nec-suc	BO3_5099	1000	BO3	5099	Lauraceae	Ocotea	JH6030	Ocotea_JH6030	nec-suc	213	0.0693	0.000325352112676056	79.85888325	23.14111	1.39922064	9.812435514	0.051151282	9.607780171	0.000788247283959	-0.000615432096576	29.75	0
236	BO3_5099_pred	BO3_5099	1000	BO3	5099	Lauraceae	Ocotea	JH6030	Ocotea_JH6030	pred	481	0.1831	0.000380665280665281	79.85888325	23.14111	1.39922064	9.812435514	0.051151282	9.607780171	0.000788247283959	-0.000615432096576	29.75	0
237	BO3_5099_r-chew	BO3_5099	1000	BO3	5099	Lauraceae	Ocotea	JH6030	Ocotea_JH6030	r-chew	13	0.0266	0.00204615384615385	79.85888325	23.14111	1.39922064	9.812435514	0.051151282	9.607780171	0.000788247283959	-0.000615432096576	29.75	0
238	BO3_5099_sap-suc	BO3_5099	1000	BO3	5099	Lauraceae	Ocotea	JH6030	Ocotea_JH6030	sap-suc	199	0.0908	0.000456281407035176	79.85888325	23.14111	1.39922064	9.812435514	0.051151282	9.607780171	0.000788247283959	-0.000615432096576	29.75	0
239	BO3_5132_l-chew	BO3_5132	1000	BO3	5132	Lauraceae	Ocotea	JH6030	Ocotea_JH6030	l-chew	8	0.6941	0.0867625	122.003073	19.48393	1.430133669	8.024494458	0.084030898	39.84866214	0.000832166314983	-0.0006764559758	21.9	0
240	BO3_5132_lit	BO3_5132	1000	BO3	5132	Lauraceae	Ocotea	JH6030	Ocotea_JH6030	lit	0	0.0693	Inf	122.003073	19.48393	1.430133669	8.024494458	0.084030898	39.84866214	0.000832166314983	-0.0006764559758	21.9	0
241	BO3_5132_nec-suc	BO3_5132	1000	BO3	5132	Lauraceae	Ocotea	JH6030	Ocotea_JH6030	nec-suc	183	0.041	0.000224043715846995	122.003073	19.48393	1.430133669	8.024494458	0.084030898	39.84866214	0.000832166314983	-0.0006764559758	21.9	0
242	BO3_5132_pred	BO3_5132	1000	BO3	5132	Lauraceae	Ocotea	JH6030	Ocotea_JH6030	pred	64	0.1357	0.0021203125	122.003073	19.48393	1.430133669	8.024494458	0.084030898	39.84866214	0.000832166314983	-0.0006764559758	21.9	0
243	BO3_5132_r-chew	BO3_5132	1000	BO3	5132	Lauraceae	Ocotea	JH6030	Ocotea_JH6030	r-chew	45	0.017	0.000377777777777778	122.003073	19.48393	1.430133669	8.024494458	0.084030898	39.84866214	0.000832166314983	-0.0006764559758	21.9	0
244	BO3_5132_sap-suc	BO3_5132	1000	BO3	5132	Lauraceae	Ocotea	JH6030	Ocotea_JH6030	sap-suc	88	0.0435	0.000494318181818182	122.003073	19.48393	1.430133669	8.024494458	0.084030898	39.84866214	0.000832166314983	-0.0006764559758	21.9	0
245	BO3_5084_l-chew	BO3_5084	1000	BO3	5084	Rubiaceae	Ladenbergia	oblongifolia	Ladenbergia_oblongifolia	l-chew	244	1.4948	0.00612622950819672	104.478592	18.37595	1.492380217	9.435904759	0.053211529	8.886810337	0.000833999863956	-0.000541701927306	16.7	0
246	BO3_5084_lit	BO3_5084	1000	BO3	5084	Rubiaceae	Ladenbergia	oblongifolia	Ladenbergia_oblongifolia	lit	174	0.3649	0.00209712643678161	104.478592	18.37595	1.492380217	9.435904759	0.053211529	8.886810337	0.000833999863956	-0.000541701927306	16.7	0
247	BO3_5084_nec-suc	BO3_5084	1000	BO3	5084	Rubiaceae	Ladenbergia	oblongifolia	Ladenbergia_oblongifolia	nec-suc	199	0.1822	0.000915577889447236	104.478592	18.37595	1.492380217	9.435904759	0.053211529	8.886810337	0.000833999863956	-0.000541701927306	16.7	0
248	BO3_5084_non	BO3_5084	1000	BO3	5084	Rubiaceae	Ladenbergia	oblongifolia	Ladenbergia_oblongifolia	non	1	0	0	104.478592	18.37595	1.492380217	9.435904759	0.053211529	8.886810337	0.000833999863956	-0.000541701927306	16.7	0
249	BO3_5084_pred	BO3_5084	1000	BO3	5084	Rubiaceae	Ladenbergia	oblongifolia	Ladenbergia_oblongifolia	pred	577	0.3099	0.000537088388214905	104.478592	18.37595	1.492380217	9.435904759	0.053211529	8.886810337	0.000833999863956	-0.000541701927306	16.7	0
250	BO3_5084_r-chew	BO3_5084	1000	BO3	5084	Rubiaceae	Ladenbergia	oblongifolia	Ladenbergia_oblongifolia	r-chew	26	0.0425	0.00163461538461538	104.478592	18.37595	1.492380217	9.435904759	0.053211529	8.886810337	0.000833999863956	-0.000541701927306	16.7	0
251	BO3_5084_sap-suc	BO3_5084	1000	BO3	5084	Rubiaceae	Ladenbergia	oblongifolia	Ladenbergia_oblongifolia	sap-suc	177	0.1577	0.000890960451977401	104.478592	18.37595	1.492380217	9.435904759	0.053211529	8.886810337	0.000833999863956	-0.000541701927306	16.7	0
252	BO3_5119_l-chew	BO3_5119	1000	BO3	5119	Apocynaceae	Aspidosperma	rigidum	Aspidosperma__rigidum	l-chew	481	1.2391	0.00257609147609148	193.7619416	24.57745	1.573129158	11.42022373	0.041938951	15.55860908	0.000827380777375	-0.000563422666966	17.2	0
253	BO3_5119_nec-suc	BO3_5119	1000	BO3	5119	Apocynaceae	Aspidosperma	rigidum	Aspidosperma__rigidum	nec-suc	307	0.0739	0.00024071661237785	193.7619416	24.57745	1.573129158	11.42022373	0.041938951	15.55860908	0.000827380777375	-0.000563422666966	17.2	0
254	BO3_5119_pred	BO3_5119	1000	BO3	5119	Apocynaceae	Aspidosperma	rigidum	Aspidosperma__rigidum	pred	484	0.2608	0.000538842975206612	193.7619416	24.57745	1.573129158	11.42022373	0.041938951	15.55860908	0.000827380777375	-0.000563422666966	17.2	0
255	BO3_5119_r-chew	BO3_5119	1000	BO3	5119	Apocynaceae	Aspidosperma	rigidum	Aspidosperma__rigidum	r-chew	32	0.0528	0.00165	193.7619416	24.57745	1.573129158	11.42022373	0.041938951	15.55860908	0.000827380777375	-0.000563422666966	17.2	0
256	BO3_5119_sap-suc	BO3_5119	1000	BO3	5119	Apocynaceae	Aspidosperma	rigidum	Aspidosperma__rigidum	sap-suc	398	0.0981	0.000246482412060302	193.7619416	24.57745	1.573129158	11.42022373	0.041938951	15.55860908	0.000827380777375	-0.000563422666966	17.2	0
257	SF1_225_l-chew	SF1_225	2000	SF1	225	Chloranthaceae	Hedyosmum	cf goudotianum	Hedyosmum_cf_goudotianum	l-chew	246	0.9517	0.00386869918699187	72.06862256	18.1226593103448	0.850454556	12.84456119	0.044885266	11.87559297	0.000898146074661	-0.000584014439658	15	0
258	SF1_225_lit	SF1_225	2000	SF1	225	Chloranthaceae	Hedyosmum	cf goudotianum	Hedyosmum_cf_goudotianum	lit	107	0.0621	0.000580373831775701	72.06862256	18.1226593103448	0.850454556	12.84456119	0.044885266	11.87559297	0.000898146074661	-0.000584014439658	15	0
259	SF1_225_nec-suc	SF1_225	2000	SF1	225	Chloranthaceae	Hedyosmum	cf goudotianum	Hedyosmum_cf_goudotianum	nec-suc	121	0.0641	0.000529752066115703	72.06862256	18.1226593103448	0.850454556	12.84456119	0.044885266	11.87559297	0.000898146074661	-0.000584014439658	15	0
260	SF1_225_non	SF1_225	2000	SF1	225	Chloranthaceae	Hedyosmum	cf goudotianum	Hedyosmum_cf_goudotianum	non	8	0.0087	0.0010875	72.06862256	18.1226593103448	0.850454556	12.84456119	0.044885266	11.87559297	0.000898146074661	-0.000584014439658	15	0
261	SF1_225_pred	SF1_225	2000	SF1	225	Chloranthaceae	Hedyosmum	cf goudotianum	Hedyosmum_cf_goudotianum	pred	249	0.3102	0.00124578313253012	72.06862256	18.1226593103448	0.850454556	12.84456119	0.044885266	11.87559297	0.000898146074661	-0.000584014439658	15	0
262	SF1_225_r-chew	SF1_225	2000	SF1	225	Chloranthaceae	Hedyosmum	cf goudotianum	Hedyosmum_cf_goudotianum	r-chew	20	0.0593	0.002965	72.06862256	18.1226593103448	0.850454556	12.84456119	0.044885266	11.87559297	0.000898146074661	-0.000584014439658	15	0
263	SF1_225_sap-suc	SF1_225	2000	SF1	225	Chloranthaceae	Hedyosmum	cf goudotianum	Hedyosmum_cf_goudotianum	sap-suc	137	0.2021	0.00147518248175182	72.06862256	18.1226593103448	0.850454556	12.84456119	0.044885266	11.87559297	0.000898146074661	-0.000584014439658	15	0
264	SF1_225_unc	SF1_225	2000	SF1	225	Chloranthaceae	Hedyosmum	cf goudotianum	Hedyosmum_cf_goudotianum	unc	14	0.0012	8.57142857142857e-05	72.06862256	18.1226593103448	0.850454556	12.84456119	0.044885266	11.87559297	0.000898146074661	-0.000584014439658	15	0
265	SF1_3007_l-chew	SF1_3007	2000	SF1	3007	Chloranthaceae	Hedyosmum	cf goudotianum	Hedyosmum_cf_goudotianum	l-chew	327	0.8865	0.00271100917431193	103.4222095	16.88972	0.818861163	7.579249559	0.04928171	13.87625018	0.000850775858536	-0.000638180911867	13.5	0
266	SF1_3007_lit	SF1_3007	2000	SF1	3007	Chloranthaceae	Hedyosmum	cf goudotianum	Hedyosmum_cf_goudotianum	lit	122	0.0311	0.000254918032786885	103.4222095	16.88972	0.818861163	7.579249559	0.04928171	13.87625018	0.000850775858536	-0.000638180911867	13.5	0
267	SF1_3007_nec-suc	SF1_3007	2000	SF1	3007	Chloranthaceae	Hedyosmum	cf goudotianum	Hedyosmum_cf_goudotianum	nec-suc	176	0.0507	0.000288068181818182	103.4222095	16.88972	0.818861163	7.579249559	0.04928171	13.87625018	0.000850775858536	-0.000638180911867	13.5	0
268	SF1_3007_pred	SF1_3007	2000	SF1	3007	Chloranthaceae	Hedyosmum	cf goudotianum	Hedyosmum_cf_goudotianum	pred	378	0.2762	0.000730687830687831	103.4222095	16.88972	0.818861163	7.579249559	0.04928171	13.87625018	0.000850775858536	-0.000638180911867	13.5	0
269	SF1_3007_r-chew	SF1_3007	2000	SF1	3007	Chloranthaceae	Hedyosmum	cf goudotianum	Hedyosmum_cf_goudotianum	r-chew	65	0.0752	0.00115692307692308	103.4222095	16.88972	0.818861163	7.579249559	0.04928171	13.87625018	0.000850775858536	-0.000638180911867	13.5	0
270	SF1_3007_sap-suc	SF1_3007	2000	SF1	3007	Chloranthaceae	Hedyosmum	cf goudotianum	Hedyosmum_cf_goudotianum	sap-suc	92	0.0821	0.000892391304347826	103.4222095	16.88972	0.818861163	7.579249559	0.04928171	13.87625018	0.000850775858536	-0.000638180911867	13.5	0
271	SF1_3007_unc	SF1_3007	2000	SF1	3007	Chloranthaceae	Hedyosmum	cf goudotianum	Hedyosmum_cf_goudotianum	unc	19	3e-04	1.57894736842105e-05	103.4222095	16.88972	0.818861163	7.579249559	0.04928171	13.87625018	0.000850775858536	-0.000638180911867	13.5	0
272	SF1_3744_l-chew	SF1_3744	2000	SF1	3744	Chloranthaceae	Hedyosmum	cf goudotianum	Hedyosmum_cf_goudotianum	l-chew	69	0.1567	0.00227101449275362	77.4915625	17.7827	1.179256698	7.71564886	0.0298883	14.15792101	0.000916230942451	-0.000625094307391	15.4	0
273	SF1_3744_lit	SF1_3744	2000	SF1	3744	Chloranthaceae	Hedyosmum	cf goudotianum	Hedyosmum_cf_goudotianum	lit	33	0.0302	0.000915151515151515	77.4915625	17.7827	1.179256698	7.71564886	0.0298883	14.15792101	0.000916230942451	-0.000625094307391	15.4	0
274	SF1_3744_nec-suc	SF1_3744	2000	SF1	3744	Chloranthaceae	Hedyosmum	cf goudotianum	Hedyosmum_cf_goudotianum	nec-suc	63	0.0428	0.000679365079365079	77.4915625	17.7827	1.179256698	7.71564886	0.0298883	14.15792101	0.000916230942451	-0.000625094307391	15.4	0
275	SF1_3744_pred	SF1_3744	2000	SF1	3744	Chloranthaceae	Hedyosmum	cf goudotianum	Hedyosmum_cf_goudotianum	pred	88	0.1147	0.00130340909090909	77.4915625	17.7827	1.179256698	7.71564886	0.0298883	14.15792101	0.000916230942451	-0.000625094307391	15.4	0
276	SF1_3744_r-chew	SF1_3744	2000	SF1	3744	Chloranthaceae	Hedyosmum	cf goudotianum	Hedyosmum_cf_goudotianum	r-chew	8	0.0053	0.0006625	77.4915625	17.7827	1.179256698	7.71564886	0.0298883	14.15792101	0.000916230942451	-0.000625094307391	15.4	0
277	SF1_3744_sap-suc	SF1_3744	2000	SF1	3744	Chloranthaceae	Hedyosmum	cf goudotianum	Hedyosmum_cf_goudotianum	sap-suc	34	0.0315	0.000926470588235294	77.4915625	17.7827	1.179256698	7.71564886	0.0298883	14.15792101	0.000916230942451	-0.000625094307391	15.4	0
278	SF1_3744_unc	SF1_3744	2000	SF1	3744	Chloranthaceae	Hedyosmum	cf goudotianum	Hedyosmum_cf_goudotianum	unc	4	1e-04	2.5e-05	77.4915625	17.7827	1.179256698	7.71564886	0.0298883	14.15792101	0.000916230942451	-0.000625094307391	15.4	0
279	SF2_2349_l-chew	SF2_2349	2000	SF2	2349	Chloranthaceae	Hedyosmum	cf goudotianum	Hedyosmum_cf_goudotianum	l-chew	485	3.506	0.00722886597938144	90.16035839	16.6427	1.026313498	8.08154967	0.087144548	17.35591855	0.000859653218956	-0.000700095704702	14	0
280	SF2_2349_lit	SF2_2349	2000	SF2	2349	Chloranthaceae	Hedyosmum	cf goudotianum	Hedyosmum_cf_goudotianum	lit	383	0.3718	0.000970757180156658	90.16035839	16.6427	1.026313498	8.08154967	0.087144548	17.35591855	0.000859653218956	-0.000700095704702	14	0
281	SF2_2349_nec-suc	SF2_2349	2000	SF2	2349	Chloranthaceae	Hedyosmum	cf goudotianum	Hedyosmum_cf_goudotianum	nec-suc	274	0.2037	0.000743430656934307	90.16035839	16.6427	1.026313498	8.08154967	0.087144548	17.35591855	0.000859653218956	-0.000700095704702	14	0
282	SF2_2349_pred	SF2_2349	2000	SF2	2349	Chloranthaceae	Hedyosmum	cf goudotianum	Hedyosmum_cf_goudotianum	pred	596	0.7221	0.00121157718120805	90.16035839	16.6427	1.026313498	8.08154967	0.087144548	17.35591855	0.000859653218956	-0.000700095704702	14	0
283	SF2_2349_r-chew	SF2_2349	2000	SF2	2349	Chloranthaceae	Hedyosmum	cf goudotianum	Hedyosmum_cf_goudotianum	r-chew	59	0.5357	0.00907966101694915	90.16035839	16.6427	1.026313498	8.08154967	0.087144548	17.35591855	0.000859653218956	-0.000700095704702	14	0
284	SF2_2349_sap-suc	SF2_2349	2000	SF2	2349	Chloranthaceae	Hedyosmum	cf goudotianum	Hedyosmum_cf_goudotianum	sap-suc	437	0.5416	0.00123935926773455	90.16035839	16.6427	1.026313498	8.08154967	0.087144548	17.35591855	0.000859653218956	-0.000700095704702	14	0
285	SF2_2349_unc	SF2_2349	2000	SF2	2349	Chloranthaceae	Hedyosmum	cf goudotianum	Hedyosmum_cf_goudotianum	unc	8	0.0011	0.0001375	90.16035839	16.6427	1.026313498	8.08154967	0.087144548	17.35591855	0.000859653218956	-0.000700095704702	14	0
286	SF3_4418_l-chew	SF3_4418	2000	SF3	4418	Chloranthaceae	Hedyosmum	cf goudotianum	Hedyosmum_cf_goudotianum	l-chew	358	2.347	0.00655586592178771	106.9222458	20.79391	1.677520376	14.02561017	0.040932134	20.71638575	0.000806338663085	-0.000481496209315	12.7	0
287	SF3_4418_lit	SF3_4418	2000	SF3	4418	Chloranthaceae	Hedyosmum	cf goudotianum	Hedyosmum_cf_goudotianum	lit	129	0.0814	0.000631007751937984	106.9222458	20.79391	1.677520376	14.02561017	0.040932134	20.71638575	0.000806338663085	-0.000481496209315	12.7	0
288	SF3_4418_nec-suc	SF3_4418	2000	SF3	4418	Chloranthaceae	Hedyosmum	cf goudotianum	Hedyosmum_cf_goudotianum	nec-suc	212	0.1052	0.00049622641509434	106.9222458	20.79391	1.677520376	14.02561017	0.040932134	20.71638575	0.000806338663085	-0.000481496209315	12.7	0
289	SF3_4418_non	SF3_4418	2000	SF3	4418	Chloranthaceae	Hedyosmum	cf goudotianum	Hedyosmum_cf_goudotianum	non	1	3e-04	3e-04	106.9222458	20.79391	1.677520376	14.02561017	0.040932134	20.71638575	0.000806338663085	-0.000481496209315	12.7	0
290	SF3_4418_pred	SF3_4418	2000	SF3	4418	Chloranthaceae	Hedyosmum	cf goudotianum	Hedyosmum_cf_goudotianum	pred	356	0.2586	0.000726404494382022	106.9222458	20.79391	1.677520376	14.02561017	0.040932134	20.71638575	0.000806338663085	-0.000481496209315	12.7	0
291	SF3_4418_r-chew	SF3_4418	2000	SF3	4418	Chloranthaceae	Hedyosmum	cf goudotianum	Hedyosmum_cf_goudotianum	r-chew	32	0.1268	0.0039625	106.9222458	20.79391	1.677520376	14.02561017	0.040932134	20.71638575	0.000806338663085	-0.000481496209315	12.7	0
292	SF3_4418_sap-suc	SF3_4418	2000	SF3	4418	Chloranthaceae	Hedyosmum	cf goudotianum	Hedyosmum_cf_goudotianum	sap-suc	218	0.2758	0.0012651376146789	106.9222458	20.79391	1.677520376	14.02561017	0.040932134	20.71638575	0.000806338663085	-0.000481496209315	12.7	0
293	SF3_4418_unc	SF3_4418	2000	SF3	4418	Chloranthaceae	Hedyosmum	cf goudotianum	Hedyosmum_cf_goudotianum	unc	1	8e-04	8e-04	106.9222458	20.79391	1.677520376	14.02561017	0.040932134	20.71638575	0.000806338663085	-0.000481496209315	12.7	0
294	SF1_3171_l-chew	SF1_3171	2000	SF1	3171	Euphorbiaceae	Alchornea	lojaensis	Alchornea_lojaensis	l-chew	122	0.2976	0.00243934426229508	41.86895508	14.19888	0.912756472	2.745762791	0.027240955	4.84025089	0.000906757745694	-0.000525053375796	14.5	0.000524248576918
295	SF1_3171_lit	SF1_3171	2000	SF1	3171	Euphorbiaceae	Alchornea	lojaensis	Alchornea_lojaensis	lit	92	0.0479	0.000520652173913044	41.86895508	14.19888	0.912756472	2.745762791	0.027240955	4.84025089	0.000906757745694	-0.000525053375796	14.5	0.000524248576918
296	SF1_3171_nec-suc	SF1_3171	2000	SF1	3171	Euphorbiaceae	Alchornea	lojaensis	Alchornea_lojaensis	nec-suc	106	0.0452	0.000426415094339623	41.86895508	14.19888	0.912756472	2.745762791	0.027240955	4.84025089	0.000906757745694	-0.000525053375796	14.5	0.000524248576918
297	SF1_3171_pred	SF1_3171	2000	SF1	3171	Euphorbiaceae	Alchornea	lojaensis	Alchornea_lojaensis	pred	319	0.2169	0.000679937304075235	41.86895508	14.19888	0.912756472	2.745762791	0.027240955	4.84025089	0.000906757745694	-0.000525053375796	14.5	0.000524248576918
298	SF1_3171_r-chew	SF1_3171	2000	SF1	3171	Euphorbiaceae	Alchornea	lojaensis	Alchornea_lojaensis	r-chew	29	0.0752	0.00259310344827586	41.86895508	14.19888	0.912756472	2.745762791	0.027240955	4.84025089	0.000906757745694	-0.000525053375796	14.5	0.000524248576918
299	SF1_3171_sap-suc	SF1_3171	2000	SF1	3171	Euphorbiaceae	Alchornea	lojaensis	Alchornea_lojaensis	sap-suc	115	0.0753	0.000654782608695652	41.86895508	14.19888	0.912756472	2.745762791	0.027240955	4.84025089	0.000906757745694	-0.000525053375796	14.5	0.000524248576918
300	SF1_3171_unc	SF1_3171	2000	SF1	3171	Euphorbiaceae	Alchornea	lojaensis	Alchornea_lojaensis	unc	40	1e-04	2.5e-06	41.86895508	14.19888	0.912756472	2.745762791	0.027240955	4.84025089	0.000906757745694	-0.000525053375796	14.5	0.000524248576918
301	SF2_1465_l-chew	SF2_1465	2000	SF2	1465	Euphorbiaceae	Alchornea	lojaensis	Alchornea_lojaensis	l-chew	120	0.5265	0.0043875	42.99892766	10.67805	0.895413699	5.832504698	0.03690246	3.330315099	0.000856521241341	-0.000595533199752	19.8	0
302	SF2_1465_lit	SF2_1465	2000	SF2	1465	Euphorbiaceae	Alchornea	lojaensis	Alchornea_lojaensis	lit	262	0.2502	0.000954961832061069	42.99892766	10.67805	0.895413699	5.832504698	0.03690246	3.330315099	0.000856521241341	-0.000595533199752	19.8	0
303	SF2_1465_nec-suc	SF2_1465	2000	SF2	1465	Euphorbiaceae	Alchornea	lojaensis	Alchornea_lojaensis	nec-suc	64	0.0298	0.000465625	42.99892766	10.67805	0.895413699	5.832504698	0.03690246	3.330315099	0.000856521241341	-0.000595533199752	19.8	0
304	SF2_1465_pred	SF2_1465	2000	SF2	1465	Euphorbiaceae	Alchornea	lojaensis	Alchornea_lojaensis	pred	311	0.2971	0.000955305466237942	42.99892766	10.67805	0.895413699	5.832504698	0.03690246	3.330315099	0.000856521241341	-0.000595533199752	19.8	0
305	SF2_1465_r-chew	SF2_1465	2000	SF2	1465	Euphorbiaceae	Alchornea	lojaensis	Alchornea_lojaensis	r-chew	46	0.101	0.00219565217391304	42.99892766	10.67805	0.895413699	5.832504698	0.03690246	3.330315099	0.000856521241341	-0.000595533199752	19.8	0
306	SF2_1465_sap-suc	SF2_1465	2000	SF2	1465	Euphorbiaceae	Alchornea	lojaensis	Alchornea_lojaensis	sap-suc	99	0.1207	0.00121919191919192	42.99892766	10.67805	0.895413699	5.832504698	0.03690246	3.330315099	0.000856521241341	-0.000595533199752	19.8	0
307	SF2_1465_unc	SF2_1465	2000	SF2	1465	Euphorbiaceae	Alchornea	lojaensis	Alchornea_lojaensis	unc	19	0.0011	5.78947368421053e-05	42.99892766	10.67805	0.895413699	5.832504698	0.03690246	3.330315099	0.000856521241341	-0.000595533199752	19.8	0
308	SF2_1907_l-chew	SF2_1907	2000	SF2	1907	Euphorbiaceae	Alchornea	lojaensis	Alchornea_lojaensis	l-chew	196	0.7968	0.00406530612244898	48.21920051	14.28229	1.033910313	2.092017586	0.049955701	6.419876907	0.0008816394935175	-0.000560293287774	12	0.000262124288459
309	SF2_1907_lit	SF2_1907	2000	SF2	1907	Euphorbiaceae	Alchornea	lojaensis	Alchornea_lojaensis	lit	196	0.1093	0.00055765306122449	48.21920051	14.28229	1.033910313	2.092017586	0.049955701	6.419876907	0.0008816394935175	-0.000560293287774	12	0.000262124288459
310	SF2_1907_nec-suc	SF2_1907	2000	SF2	1907	Euphorbiaceae	Alchornea	lojaensis	Alchornea_lojaensis	nec-suc	95	0.0882	0.000928421052631579	48.21920051	14.28229	1.033910313	2.092017586	0.049955701	6.419876907	0.0008816394935175	-0.000560293287774	12	0.000262124288459
311	SF2_1907_pred	SF2_1907	2000	SF2	1907	Euphorbiaceae	Alchornea	lojaensis	Alchornea_lojaensis	pred	311	0.2766	0.000889389067524116	48.21920051	14.28229	1.033910313	2.092017586	0.049955701	6.419876907	0.0008816394935175	-0.000560293287774	12	0.000262124288459
312	SF2_1907_r-chew	SF2_1907	2000	SF2	1907	Euphorbiaceae	Alchornea	lojaensis	Alchornea_lojaensis	r-chew	38	0.1179	0.00310263157894737	48.21920051	14.28229	1.033910313	2.092017586	0.049955701	6.419876907	0.0008816394935175	-0.000560293287774	12	0.000262124288459
313	SF2_1907_sap-suc	SF2_1907	2000	SF2	1907	Euphorbiaceae	Alchornea	lojaensis	Alchornea_lojaensis	sap-suc	90	0.0948	0.00105333333333333	48.21920051	14.28229	1.033910313	2.092017586	0.049955701	6.419876907	0.0008816394935175	-0.000560293287774	12	0.000262124288459
314	SF2_1907_unc	SF2_1907	2000	SF2	1907	Euphorbiaceae	Alchornea	lojaensis	Alchornea_lojaensis	unc	18	0.0015	8.33333333333333e-05	48.21920051	14.28229	1.033910313	2.092017586	0.049955701	6.419876907	0.0008816394935175	-0.000560293287774	12	0.000262124288459
315	SF1_3285_l-chew	SF1_3285	2000	SF1	3285	Podocarpaceae	Podocarpus	oleifolius	Podocarpus_oleifolius	l-chew	123	0.406	0.00330081300813008	81.708159	13.19505	0.920537135	2.72679237	0.147668057	7.78750473	0.001000997976613	-0.000599158138218	18.7	0.000721003060534
316	SF1_3285_lit	SF1_3285	2000	SF1	3285	Podocarpaceae	Podocarpus	oleifolius	Podocarpus_oleifolius	lit	82	0.1768	0.00215609756097561	81.708159	13.19505	0.920537135	2.72679237	0.147668057	7.78750473	0.001000997976613	-0.000599158138218	18.7	0.000721003060534
317	SF1_3285_nec-suc	SF1_3285	2000	SF1	3285	Podocarpaceae	Podocarpus	oleifolius	Podocarpus_oleifolius	nec-suc	95	0.0557	0.000586315789473684	81.708159	13.19505	0.920537135	2.72679237	0.147668057	7.78750473	0.001000997976613	-0.000599158138218	18.7	0.000721003060534
318	SF1_3285_pred	SF1_3285	2000	SF1	3285	Podocarpaceae	Podocarpus	oleifolius	Podocarpus_oleifolius	pred	269	0.1238	0.000460223048327138	81.708159	13.19505	0.920537135	2.72679237	0.147668057	7.78750473	0.001000997976613	-0.000599158138218	18.7	0.000721003060534
319	SF1_3285_r-chew	SF1_3285	2000	SF1	3285	Podocarpaceae	Podocarpus	oleifolius	Podocarpus_oleifolius	r-chew	25	0.0303	0.001212	81.708159	13.19505	0.920537135	2.72679237	0.147668057	7.78750473	0.001000997976613	-0.000599158138218	18.7	0.000721003060534
320	SF1_3285_sap-suc	SF1_3285	2000	SF1	3285	Podocarpaceae	Podocarpus	oleifolius	Podocarpus_oleifolius	sap-suc	84	0.0684	0.000814285714285714	81.708159	13.19505	0.920537135	2.72679237	0.147668057	7.78750473	0.001000997976613	-0.000599158138218	18.7	0.000721003060534
321	SF1_3285_unc	SF1_3285	2000	SF1	3285	Podocarpaceae	Podocarpus	oleifolius	Podocarpus_oleifolius	unc	9	0	0	81.708159	13.19505	0.920537135	2.72679237	0.147668057	7.78750473	0.001000997976613	-0.000599158138218	18.7	0.000721003060534
322	SF2_1721_l-chew	SF2_1721	2000	SF2	1721	Podocarpaceae	Podocarpus	oleifolius	Podocarpus_oleifolius	l-chew	224	1.2849	0.00573616071428571	95.03201465	13.4793	1.080877221	4.735663748	0.031172313	9.201122352	0.000973116898586909	-0.0007662233986945	11.6	0.000229410064715364
323	SF2_1721_lit	SF2_1721	2000	SF2	1721	Podocarpaceae	Podocarpus	oleifolius	Podocarpus_oleifolius	lit	136	0.0679	0.000499264705882353	95.03201465	13.4793	1.080877221	4.735663748	0.031172313	9.201122352	0.000973116898586909	-0.0007662233986945	11.6	0.000229410064715364
324	SF2_1721_nec-suc	SF2_1721	2000	SF2	1721	Podocarpaceae	Podocarpus	oleifolius	Podocarpus_oleifolius	nec-suc	2326	0.1738	7.47205503009458e-05	95.03201465	13.4793	1.080877221	4.735663748	0.031172313	9.201122352	0.000973116898586909	-0.0007662233986945	11.6	0.000229410064715364
325	SF2_1721_pred	SF2_1721	2000	SF2	1721	Podocarpaceae	Podocarpus	oleifolius	Podocarpus_oleifolius	pred	778	0.863	0.00110925449871465	95.03201465	13.4793	1.080877221	4.735663748	0.031172313	9.201122352	0.000973116898586909	-0.0007662233986945	11.6	0.000229410064715364
326	SF2_1721_r-chew	SF2_1721	2000	SF2	1721	Podocarpaceae	Podocarpus	oleifolius	Podocarpus_oleifolius	r-chew	70	0.0918	0.00131142857142857	95.03201465	13.4793	1.080877221	4.735663748	0.031172313	9.201122352	0.000973116898586909	-0.0007662233986945	11.6	0.000229410064715364
327	SF2_1721_sap-suc	SF2_1721	2000	SF2	1721	Podocarpaceae	Podocarpus	oleifolius	Podocarpus_oleifolius	sap-suc	116	0.1867	0.00160948275862069	95.03201465	13.4793	1.080877221	4.735663748	0.031172313	9.201122352	0.000973116898586909	-0.0007662233986945	11.6	0.000229410064715364
328	SF2_1721_unc	SF2_1721	2000	SF2	1721	Podocarpaceae	Podocarpus	oleifolius	Podocarpus_oleifolius	unc	14	0.0012	8.57142857142857e-05	95.03201465	13.4793	1.080877221	4.735663748	0.031172313	9.201122352	0.000973116898586909	-0.0007662233986945	11.6	0.000229410064715364
329	SF2_1840_l-chew	SF2_1840	2000	SF2	1840	Podocarpaceae	Podocarpus	oleifolius	Podocarpus_oleifolius	l-chew	213	0.845	0.00396713615023474	55.42330128	11.27223	0.672008368	3.993235511	0.036094086	4.702253165	0.000937741724681	-0.000731871474973	11.7	0
330	SF2_1840_lit	SF2_1840	2000	SF2	1840	Podocarpaceae	Podocarpus	oleifolius	Podocarpus_oleifolius	lit	578	0.1222	0.000211418685121107	55.42330128	11.27223	0.672008368	3.993235511	0.036094086	4.702253165	0.000937741724681	-0.000731871474973	11.7	0
331	SF2_1840_nec-suc	SF2_1840	2000	SF2	1840	Podocarpaceae	Podocarpus	oleifolius	Podocarpus_oleifolius	nec-suc	109	0.095	0.000871559633027523	55.42330128	11.27223	0.672008368	3.993235511	0.036094086	4.702253165	0.000937741724681	-0.000731871474973	11.7	0
332	SF2_1840_non	SF2_1840	2000	SF2	1840	Podocarpaceae	Podocarpus	oleifolius	Podocarpus_oleifolius	non	2	0.0013	0.00065	55.42330128	11.27223	0.672008368	3.993235511	0.036094086	4.702253165	0.000937741724681	-0.000731871474973	11.7	0
333	SF2_1840_pred	SF2_1840	2000	SF2	1840	Podocarpaceae	Podocarpus	oleifolius	Podocarpus_oleifolius	pred	351	0.3166	0.000901994301994302	55.42330128	11.27223	0.672008368	3.993235511	0.036094086	4.702253165	0.000937741724681	-0.000731871474973	11.7	0
334	SF2_1840_r-chew	SF2_1840	2000	SF2	1840	Podocarpaceae	Podocarpus	oleifolius	Podocarpus_oleifolius	r-chew	27	0.1331	0.00492962962962963	55.42330128	11.27223	0.672008368	3.993235511	0.036094086	4.702253165	0.000937741724681	-0.000731871474973	11.7	0
335	SF2_1840_sap-suc	SF2_1840	2000	SF2	1840	Podocarpaceae	Podocarpus	oleifolius	Podocarpus_oleifolius	sap-suc	116	0.2015	0.00173706896551724	55.42330128	11.27223	0.672008368	3.993235511	0.036094086	4.702253165	0.000937741724681	-0.000731871474973	11.7	0
336	SF2_1840_unc	SF2_1840	2000	SF2	1840	Podocarpaceae	Podocarpus	oleifolius	Podocarpus_oleifolius	unc	21	0.0023	0.00010952380952381	55.42330128	11.27223	0.672008368	3.993235511	0.036094086	4.702253165	0.000937741724681	-0.000731871474973	11.7	0
337	SF2_2073_l-chew	SF2_2073	2000	SF2	2073	Podocarpaceae	Podocarpus	oleifolius	Podocarpus_oleifolius	l-chew	283	0.9524	0.00336537102473498	62.70198113	11.42162	0.761837706	2.186740605	0.037057633	4.801043026	0.000985664590739	-0.000972548000567	17.5	0
338	SF2_2073_lit	SF2_2073	2000	SF2	2073	Podocarpaceae	Podocarpus	oleifolius	Podocarpus_oleifolius	lit	156	0.0954	0.000611538461538462	62.70198113	11.42162	0.761837706	2.186740605	0.037057633	4.801043026	0.000985664590739	-0.000972548000567	17.5	0
339	SF2_2073_nec-suc	SF2_2073	2000	SF2	2073	Podocarpaceae	Podocarpus	oleifolius	Podocarpus_oleifolius	nec-suc	211	0.0926	0.000438862559241706	62.70198113	11.42162	0.761837706	2.186740605	0.037057633	4.801043026	0.000985664590739	-0.000972548000567	17.5	0
340	SF2_2073_pred	SF2_2073	2000	SF2	2073	Podocarpaceae	Podocarpus	oleifolius	Podocarpus_oleifolius	pred	909	0.6101	0.000671177117711771	62.70198113	11.42162	0.761837706	2.186740605	0.037057633	4.801043026	0.000985664590739	-0.000972548000567	17.5	0
341	SF2_2073_r-chew	SF2_2073	2000	SF2	2073	Podocarpaceae	Podocarpus	oleifolius	Podocarpus_oleifolius	r-chew	90	0.0902	0.00100222222222222	62.70198113	11.42162	0.761837706	2.186740605	0.037057633	4.801043026	0.000985664590739	-0.000972548000567	17.5	0
342	SF2_2073_sap-suc	SF2_2073	2000	SF2	2073	Podocarpaceae	Podocarpus	oleifolius	Podocarpus_oleifolius	sap-suc	190	0.1787	0.000940526315789474	62.70198113	11.42162	0.761837706	2.186740605	0.037057633	4.801043026	0.000985664590739	-0.000972548000567	17.5	0
343	SF2_2073_unc	SF2_2073	2000	SF2	2073	Podocarpaceae	Podocarpus	oleifolius	Podocarpus_oleifolius	unc	39	0	0	62.70198113	11.42162	0.761837706	2.186740605	0.037057633	4.801043026	0.000985664590739	-0.000972548000567	17.5	0
344	SF1_3408_l-chew	SF1_3408	2000	SF1	3408	Myrtaceae	Myrcia	spnov	Myrcia_spnov	l-chew	300	1.4169	0.004723	43.54153846	11.07129	0.605096871	1.727830108	0.076542967	4.082432164	0.00087991295935	-0.000560611969937	12	0
345	SF1_3408_lit	SF1_3408	2000	SF1	3408	Myrtaceae	Myrcia	spnov	Myrcia_spnov	lit	365	0.0508	0.000139178082191781	43.54153846	11.07129	0.605096871	1.727830108	0.076542967	4.082432164	0.00087991295935	-0.000560611969937	12	0
346	SF1_3408_nec-suc	SF1_3408	2000	SF1	3408	Myrtaceae	Myrcia	spnov	Myrcia_spnov	nec-suc	183	0.0499	0.000272677595628415	43.54153846	11.07129	0.605096871	1.727830108	0.076542967	4.082432164	0.00087991295935	-0.000560611969937	12	0
347	SF1_3408_non	SF1_3408	2000	SF1	3408	Myrtaceae	Myrcia	spnov	Myrcia_spnov	non	1	0	0	43.54153846	11.07129	0.605096871	1.727830108	0.076542967	4.082432164	0.00087991295935	-0.000560611969937	12	0
348	SF1_3408_pred	SF1_3408	2000	SF1	3408	Myrtaceae	Myrcia	spnov	Myrcia_spnov	pred	685	0.4557	0.000665255474452555	43.54153846	11.07129	0.605096871	1.727830108	0.076542967	4.082432164	0.00087991295935	-0.000560611969937	12	0
349	SF1_3408_r-chew	SF1_3408	2000	SF1	3408	Myrtaceae	Myrcia	spnov	Myrcia_spnov	r-chew	55	0.0389	0.000707272727272727	43.54153846	11.07129	0.605096871	1.727830108	0.076542967	4.082432164	0.00087991295935	-0.000560611969937	12	0
350	SF1_3408_sap-suc	SF1_3408	2000	SF1	3408	Myrtaceae	Myrcia	spnov	Myrcia_spnov	sap-suc	375	0.2593	0.000691466666666667	43.54153846	11.07129	0.605096871	1.727830108	0.076542967	4.082432164	0.00087991295935	-0.000560611969937	12	0
351	SF1_3408_unc	SF1_3408	2000	SF1	3408	Myrtaceae	Myrcia	spnov	Myrcia_spnov	unc	132	0.0037	2.8030303030303e-05	43.54153846	11.07129	0.605096871	1.727830108	0.076542967	4.082432164	0.00087991295935	-0.000560611969937	12	0
352	SF2_1535_l-chew	SF2_1535	2000	SF2	1535	Myrtaceae	Myrcia	spnov	Myrcia_spnov	l-chew	490	1.2413	0.00253326530612245	39.71519341	10.01828	0.560168065	0.924287383	0.048290949	4.351218414	0.000960046277209	-0.000773355495902	15.95	0
353	SF2_1535_lit	SF2_1535	2000	SF2	1535	Myrtaceae	Myrcia	spnov	Myrcia_spnov	lit	559	0.1254	0.00022432915921288	39.71519341	10.01828	0.560168065	0.924287383	0.048290949	4.351218414	0.000960046277209	-0.000773355495902	15.95	0
354	SF2_1535_nec-suc	SF2_1535	2000	SF2	1535	Myrtaceae	Myrcia	spnov	Myrcia_spnov	nec-suc	412	0.0562	0.000136407766990291	39.71519341	10.01828	0.560168065	0.924287383	0.048290949	4.351218414	0.000960046277209	-0.000773355495902	15.95	0
355	SF2_1535_non	SF2_1535	2000	SF2	1535	Myrtaceae	Myrcia	spnov	Myrcia_spnov	non	2	0.0025	0.00125	39.71519341	10.01828	0.560168065	0.924287383	0.048290949	4.351218414	0.000960046277209	-0.000773355495902	15.95	0
356	SF2_1535_pred	SF2_1535	2000	SF2	1535	Myrtaceae	Myrcia	spnov	Myrcia_spnov	pred	1002	0.263	0.0002624750499002	39.71519341	10.01828	0.560168065	0.924287383	0.048290949	4.351218414	0.000960046277209	-0.000773355495902	15.95	0
357	SF2_1535_r-chew	SF2_1535	2000	SF2	1535	Myrtaceae	Myrcia	spnov	Myrcia_spnov	r-chew	43	0.0541	0.00125813953488372	39.71519341	10.01828	0.560168065	0.924287383	0.048290949	4.351218414	0.000960046277209	-0.000773355495902	15.95	0
358	SF2_1535_sap-suc	SF2_1535	2000	SF2	1535	Myrtaceae	Myrcia	spnov	Myrcia_spnov	sap-suc	260	0.3558	0.00136846153846154	39.71519341	10.01828	0.560168065	0.924287383	0.048290949	4.351218414	0.000960046277209	-0.000773355495902	15.95	0
359	SF2_1535_unc	SF2_1535	2000	SF2	1535	Myrtaceae	Myrcia	spnov	Myrcia_spnov	unc	77	0.003	3.8961038961039e-05	39.71519341	10.01828	0.560168065	0.924287383	0.048290949	4.351218414	0.000960046277209	-0.000773355495902	15.95	0
360	SF2_1884_l-chew	SF2_1884	2000	SF2	1884	Myrtaceae	Myrcia	spnov	Myrcia_spnov	l-chew	331	0.6535	0.00197432024169184	41.53822772	11.22813	0.564302137	1.448955762	0.05359193	4.374256039	0.000848105037903	-0.000760030129929	13.8	0
361	SF2_1884_lit	SF2_1884	2000	SF2	1884	Myrtaceae	Myrcia	spnov	Myrcia_spnov	lit	267	0.0723	0.000270786516853933	41.53822772	11.22813	0.564302137	1.448955762	0.05359193	4.374256039	0.000848105037903	-0.000760030129929	13.8	0
362	SF2_1884_nec-suc	SF2_1884	2000	SF2	1884	Myrtaceae	Myrcia	spnov	Myrcia_spnov	nec-suc	158	0.0427	0.000270253164556962	41.53822772	11.22813	0.564302137	1.448955762	0.05359193	4.374256039	0.000848105037903	-0.000760030129929	13.8	0
363	SF2_1884_non	SF2_1884	2000	SF2	1884	Myrtaceae	Myrcia	spnov	Myrcia_spnov	non	1	4e-04	4e-04	41.53822772	11.22813	0.564302137	1.448955762	0.05359193	4.374256039	0.000848105037903	-0.000760030129929	13.8	0
364	SF2_1884_pred	SF2_1884	2000	SF2	1884	Myrtaceae	Myrcia	spnov	Myrcia_spnov	pred	520	0.2697	0.000518653846153846	41.53822772	11.22813	0.564302137	1.448955762	0.05359193	4.374256039	0.000848105037903	-0.000760030129929	13.8	0
365	SF2_1884_r-chew	SF2_1884	2000	SF2	1884	Myrtaceae	Myrcia	spnov	Myrcia_spnov	r-chew	46	0.0437	0.00095	41.53822772	11.22813	0.564302137	1.448955762	0.05359193	4.374256039	0.000848105037903	-0.000760030129929	13.8	0
366	SF2_1884_sap-suc	SF2_1884	2000	SF2	1884	Myrtaceae	Myrcia	spnov	Myrcia_spnov	sap-suc	102	0.1009	0.00098921568627451	41.53822772	11.22813	0.564302137	1.448955762	0.05359193	4.374256039	0.000848105037903	-0.000760030129929	13.8	0
367	SF2_1884_unc	SF2_1884	2000	SF2	1884	Myrtaceae	Myrcia	spnov	Myrcia_spnov	unc	42	0.0014	3.33333333333333e-05	41.53822772	11.22813	0.564302137	1.448955762	0.05359193	4.374256039	0.000848105037903	-0.000760030129929	13.8	0
368	SF2_1899_l-chew	SF2_1899	2000	SF2	1899	Myrtaceae	Myrcia	spnov	Myrcia_spnov	l-chew	262	2.1527	0.00821641221374046	48.56269764	9.74904	0.614141907	1.202598988	0.095705729	4.099659586	0.000928843906961	-0.00089921715146	12.2	0
369	SF2_1899_lit	SF2_1899	2000	SF2	1899	Myrtaceae	Myrcia	spnov	Myrcia_spnov	lit	382	0.062	0.000162303664921466	48.56269764	9.74904	0.614141907	1.202598988	0.095705729	4.099659586	0.000928843906961	-0.00089921715146	12.2	0
370	SF2_1899_nec-suc	SF2_1899	2000	SF2	1899	Myrtaceae	Myrcia	spnov	Myrcia_spnov	nec-suc	163	0.0194	0.000119018404907975	48.56269764	9.74904	0.614141907	1.202598988	0.095705729	4.099659586	0.000928843906961	-0.00089921715146	12.2	0
371	SF2_1899_non	SF2_1899	2000	SF2	1899	Myrtaceae	Myrcia	spnov	Myrcia_spnov	non	7	0.0014	2e-04	48.56269764	9.74904	0.614141907	1.202598988	0.095705729	4.099659586	0.000928843906961	-0.00089921715146	12.2	0
372	SF2_1899_pred	SF2_1899	2000	SF2	1899	Myrtaceae	Myrcia	spnov	Myrcia_spnov	pred	578	0.2149	0.000371799307958478	48.56269764	9.74904	0.614141907	1.202598988	0.095705729	4.099659586	0.000928843906961	-0.00089921715146	12.2	0
373	SF2_1899_r-chew	SF2_1899	2000	SF2	1899	Myrtaceae	Myrcia	spnov	Myrcia_spnov	r-chew	43	0.1442	0.00335348837209302	48.56269764	9.74904	0.614141907	1.202598988	0.095705729	4.099659586	0.000928843906961	-0.00089921715146	12.2	0
374	SF2_1899_sap-suc	SF2_1899	2000	SF2	1899	Myrtaceae	Myrcia	spnov	Myrcia_spnov	sap-suc	163	0.2316	0.00142085889570552	48.56269764	9.74904	0.614141907	1.202598988	0.095705729	4.099659586	0.000928843906961	-0.00089921715146	12.2	0
375	SF2_1899_unc	SF2_1899	2000	SF2	1899	Myrtaceae	Myrcia	spnov	Myrcia_spnov	unc	99	0.0014	1.41414141414141e-05	48.56269764	9.74904	0.614141907	1.202598988	0.095705729	4.099659586	0.000928843906961	-0.00089921715146	12.2	0
376	SF1_3486_l-chew	SF1_3486	2000	SF1	3486	Melastomataceae	Miconia	calophylla	Miconia_calophylla	l-chew	224	0.2159	0.000963839285714286	66.78609023	12.70938	0.632753541	9.47313226	0.048240595	7.891589527	0.000871695861252	-0.000609370539069	12.5	0.001874797997809
377	SF1_3486_lit	SF1_3486	2000	SF1	3486	Melastomataceae	Miconia	calophylla	Miconia_calophylla	lit	142	0.1318	0.000928169014084507	66.78609023	12.70938	0.632753541	9.47313226	0.048240595	7.891589527	0.000871695861252	-0.000609370539069	12.5	0.001874797997809
378	SF1_3486_nec-suc	SF1_3486	2000	SF1	3486	Melastomataceae	Miconia	calophylla	Miconia_calophylla	nec-suc	133	0.0346	0.00026015037593985	66.78609023	12.70938	0.632753541	9.47313226	0.048240595	7.891589527	0.000871695861252	-0.000609370539069	12.5	0.001874797997809
379	SF1_3486_pred	SF1_3486	2000	SF1	3486	Melastomataceae	Miconia	calophylla	Miconia_calophylla	pred	385	0.1818	0.000472207792207792	66.78609023	12.70938	0.632753541	9.47313226	0.048240595	7.891589527	0.000871695861252	-0.000609370539069	12.5	0.001874797997809
380	SF1_3486_r-chew	SF1_3486	2000	SF1	3486	Melastomataceae	Miconia	calophylla	Miconia_calophylla	r-chew	29	0.0201	0.000693103448275862	66.78609023	12.70938	0.632753541	9.47313226	0.048240595	7.891589527	0.000871695861252	-0.000609370539069	12.5	0.001874797997809
381	SF1_3486_sap-suc	SF1_3486	2000	SF1	3486	Melastomataceae	Miconia	calophylla	Miconia_calophylla	sap-suc	120	0.1193	0.000994166666666667	66.78609023	12.70938	0.632753541	9.47313226	0.048240595	7.891589527	0.000871695861252	-0.000609370539069	12.5	0.001874797997809
382	SF1_3486_unc	SF1_3486	2000	SF1	3486	Melastomataceae	Miconia	calophylla	Miconia_calophylla	unc	21	2e-04	9.52380952380952e-06	66.78609023	12.70938	0.632753541	9.47313226	0.048240595	7.891589527	0.000871695861252	-0.000609370539069	12.5	0.001874797997809
383	SF1_3788_l-chew	SF1_3788	2000	SF1	3788	Melastomataceae	Miconia	calophylla	Miconia_calophylla	l-chew	211	1.2324	0.00584075829383886	59.59808174	12.43936	0.589365353	4.685019338	0.063063941	6.571333774	0.000951607091209	-0.000529319327553	17.9	0.000676258081072
384	SF1_3788_lit	SF1_3788	2000	SF1	3788	Melastomataceae	Miconia	calophylla	Miconia_calophylla	lit	121	0.1298	0.00107272727272727	59.59808174	12.43936	0.589365353	4.685019338	0.063063941	6.571333774	0.000951607091209	-0.000529319327553	17.9	0.000676258081072
385	SF1_3788_nec-suc	SF1_3788	2000	SF1	3788	Melastomataceae	Miconia	calophylla	Miconia_calophylla	nec-suc	169	0.0813	0.000481065088757396	59.59808174	12.43936	0.589365353	4.685019338	0.063063941	6.571333774	0.000951607091209	-0.000529319327553	17.9	0.000676258081072
386	SF1_3788_pred	SF1_3788	2000	SF1	3788	Melastomataceae	Miconia	calophylla	Miconia_calophylla	pred	307	0.2592	0.000844299674267101	59.59808174	12.43936	0.589365353	4.685019338	0.063063941	6.571333774	0.000951607091209	-0.000529319327553	17.9	0.000676258081072
387	SF1_3788_r-chew	SF1_3788	2000	SF1	3788	Melastomataceae	Miconia	calophylla	Miconia_calophylla	r-chew	46	0.0362	0.000786956521739131	59.59808174	12.43936	0.589365353	4.685019338	0.063063941	6.571333774	0.000951607091209	-0.000529319327553	17.9	0.000676258081072
388	SF1_3788_sap-suc	SF1_3788	2000	SF1	3788	Melastomataceae	Miconia	calophylla	Miconia_calophylla	sap-suc	112	0.1004	0.000896428571428571	59.59808174	12.43936	0.589365353	4.685019338	0.063063941	6.571333774	0.000951607091209	-0.000529319327553	17.9	0.000676258081072
389	SF1_3788_unc	SF1_3788	2000	SF1	3788	Melastomataceae	Miconia	calophylla	Miconia_calophylla	unc	5	8e-04	0.00016	59.59808174	12.43936	0.589365353	4.685019338	0.063063941	6.571333774	0.000951607091209	-0.000529319327553	17.9	0.000676258081072
390	SF2_2115_l-chew	SF2_2115	2000	SF2	2115	Melastomataceae	Miconia	calophylla	Miconia_calophylla	l-chew	189	0.5264	0.00278518518518519	56.20995442	12.96159	0.680690936	9.736620246	0.036198713	11.08803869	0.0008653487693	-0.000820139265912	10.7	0
391	SF2_2115_lit	SF2_2115	2000	SF2	2115	Melastomataceae	Miconia	calophylla	Miconia_calophylla	lit	310	0.2723	0.000878387096774193	56.20995442	12.96159	0.680690936	9.736620246	0.036198713	11.08803869	0.0008653487693	-0.000820139265912	10.7	0
392	SF2_2115_nec-suc	SF2_2115	2000	SF2	2115	Melastomataceae	Miconia	calophylla	Miconia_calophylla	nec-suc	122	0.055	0.000450819672131148	56.20995442	12.96159	0.680690936	9.736620246	0.036198713	11.08803869	0.0008653487693	-0.000820139265912	10.7	0
393	SF2_2115_non	SF2_2115	2000	SF2	2115	Melastomataceae	Miconia	calophylla	Miconia_calophylla	non	3	0.0053	0.00176666666666667	56.20995442	12.96159	0.680690936	9.736620246	0.036198713	11.08803869	0.0008653487693	-0.000820139265912	10.7	0
394	SF2_2115_pred	SF2_2115	2000	SF2	2115	Melastomataceae	Miconia	calophylla	Miconia_calophylla	pred	358	0.4968	0.0013877094972067	56.20995442	12.96159	0.680690936	9.736620246	0.036198713	11.08803869	0.0008653487693	-0.000820139265912	10.7	0
395	SF2_2115_r-chew	SF2_2115	2000	SF2	2115	Melastomataceae	Miconia	calophylla	Miconia_calophylla	r-chew	19	0.0631	0.00332105263157895	56.20995442	12.96159	0.680690936	9.736620246	0.036198713	11.08803869	0.0008653487693	-0.000820139265912	10.7	0
396	SF2_2115_sap-suc	SF2_2115	2000	SF2	2115	Melastomataceae	Miconia	calophylla	Miconia_calophylla	sap-suc	150	0.3696	0.002464	56.20995442	12.96159	0.680690936	9.736620246	0.036198713	11.08803869	0.0008653487693	-0.000820139265912	10.7	0
397	SF2_2115_unc	SF2_2115	2000	SF2	2115	Melastomataceae	Miconia	calophylla	Miconia_calophylla	unc	13	0.0019	0.000146153846153846	56.20995442	12.96159	0.680690936	9.736620246	0.036198713	11.08803869	0.0008653487693	-0.000820139265912	10.7	0
398	SF2_2305_l-chew	SF2_2305	2000	SF2	2305	Melastomataceae	Miconia	calophylla	Miconia_calophylla	l-chew	157	0.6073	0.00386815286624204	55.16204266	11.59839	0.757178094	11.711526	0.054733016	9.676791855	0.000875532275391	-0.00074421022334	15.1	0
399	SF2_2305_lit	SF2_2305	2000	SF2	2305	Melastomataceae	Miconia	calophylla	Miconia_calophylla	lit	110	0.0976	0.000887272727272727	55.16204266	11.59839	0.757178094	11.711526	0.054733016	9.676791855	0.000875532275391	-0.00074421022334	15.1	0
400	SF2_2305_nec-suc	SF2_2305	2000	SF2	2305	Melastomataceae	Miconia	calophylla	Miconia_calophylla	nec-suc	67	0.0224	0.000334328358208955	55.16204266	11.59839	0.757178094	11.711526	0.054733016	9.676791855	0.000875532275391	-0.00074421022334	15.1	0
401	SF2_2305_pred	SF2_2305	2000	SF2	2305	Melastomataceae	Miconia	calophylla	Miconia_calophylla	pred	270	0.1387	0.000513703703703704	55.16204266	11.59839	0.757178094	11.711526	0.054733016	9.676791855	0.000875532275391	-0.00074421022334	15.1	0
402	SF2_2305_r-chew	SF2_2305	2000	SF2	2305	Melastomataceae	Miconia	calophylla	Miconia_calophylla	r-chew	55	0.0838	0.00152363636363636	55.16204266	11.59839	0.757178094	11.711526	0.054733016	9.676791855	0.000875532275391	-0.00074421022334	15.1	0
403	SF2_2305_sap-suc	SF2_2305	2000	SF2	2305	Melastomataceae	Miconia	calophylla	Miconia_calophylla	sap-suc	110	0.1465	0.00133181818181818	55.16204266	11.59839	0.757178094	11.711526	0.054733016	9.676791855	0.000875532275391	-0.00074421022334	15.1	0
404	SF1_3576_l-chew	SF1_3576	2000	SF1	3576	Anacardiaceae	Tapirira	guianensis	Tapirira_guianensis	l-chew	332	2.5185	0.00758584337349398	88.04362613	15.55722	0.981853265	5.883049183	0.071195763	5.807610741	0.000921005341595	-0.000673658590972	10	0
405	SF1_3576_lit	SF1_3576	2000	SF1	3576	Anacardiaceae	Tapirira	guianensis	Tapirira_guianensis	lit	295	0.252	0.000854237288135593	88.04362613	15.55722	0.981853265	5.883049183	0.071195763	5.807610741	0.000921005341595	-0.000673658590972	10	0
406	SF1_3576_nec-suc	SF1_3576	2000	SF1	3576	Anacardiaceae	Tapirira	guianensis	Tapirira_guianensis	nec-suc	94	0.031	0.000329787234042553	88.04362613	15.55722	0.981853265	5.883049183	0.071195763	5.807610741	0.000921005341595	-0.000673658590972	10	0
407	SF1_3576_pred	SF1_3576	2000	SF1	3576	Anacardiaceae	Tapirira	guianensis	Tapirira_guianensis	pred	490	0.4655	0.00095	88.04362613	15.55722	0.981853265	5.883049183	0.071195763	5.807610741	0.000921005341595	-0.000673658590972	10	0
408	SF1_3576_r-chew	SF1_3576	2000	SF1	3576	Anacardiaceae	Tapirira	guianensis	Tapirira_guianensis	r-chew	32	0.0455	0.001421875	88.04362613	15.55722	0.981853265	5.883049183	0.071195763	5.807610741	0.000921005341595	-0.000673658590972	10	0
409	SF1_3576_sap-suc	SF1_3576	2000	SF1	3576	Anacardiaceae	Tapirira	guianensis	Tapirira_guianensis	sap-suc	270	0.3361	0.00124481481481481	88.04362613	15.55722	0.981853265	5.883049183	0.071195763	5.807610741	0.000921005341595	-0.000673658590972	10	0
410	SF1_3576_unc	SF1_3576	2000	SF1	3576	Anacardiaceae	Tapirira	guianensis	Tapirira_guianensis	unc	12	0.0018	0.00015	88.04362613	15.55722	0.981853265	5.883049183	0.071195763	5.807610741	0.000921005341595	-0.000673658590972	10	0
411	SF2_1603_l-chew	SF2_1603	2000	SF2	1603	Anacardiaceae	Tapirira	guianensis	Tapirira_guianensis	l-chew	149	0.5622	0.00377315436241611	75.11436717	15.93513	1.111715807	6.82642306	0.030787678	7.938780739	0.000921005341595	-0.000673658590972	10.5	0
412	SF2_1603_lit	SF2_1603	2000	SF2	1603	Anacardiaceae	Tapirira	guianensis	Tapirira_guianensis	lit	210	0.0748	0.000356190476190476	75.11436717	15.93513	1.111715807	6.82642306	0.030787678	7.938780739	0.000921005341595	-0.000673658590972	10.5	0
413	SF2_1603_nec-suc	SF2_1603	2000	SF2	1603	Anacardiaceae	Tapirira	guianensis	Tapirira_guianensis	nec-suc	194	0.069	0.000355670103092784	75.11436717	15.93513	1.111715807	6.82642306	0.030787678	7.938780739	0.000921005341595	-0.000673658590972	10.5	0
414	SF2_1603_non	SF2_1603	2000	SF2	1603	Anacardiaceae	Tapirira	guianensis	Tapirira_guianensis	non	2	0.0043	0.00215	75.11436717	15.93513	1.111715807	6.82642306	0.030787678	7.938780739	0.000921005341595	-0.000673658590972	10.5	0
415	SF2_1603_pred	SF2_1603	2000	SF2	1603	Anacardiaceae	Tapirira	guianensis	Tapirira_guianensis	pred	325	0.1808	0.000556307692307692	75.11436717	15.93513	1.111715807	6.82642306	0.030787678	7.938780739	0.000921005341595	-0.000673658590972	10.5	0
416	SF2_1603_r-chew	SF2_1603	2000	SF2	1603	Anacardiaceae	Tapirira	guianensis	Tapirira_guianensis	r-chew	41	0.0728	0.00177560975609756	75.11436717	15.93513	1.111715807	6.82642306	0.030787678	7.938780739	0.000921005341595	-0.000673658590972	10.5	0
417	SF2_1603_sap-suc	SF2_1603	2000	SF2	1603	Anacardiaceae	Tapirira	guianensis	Tapirira_guianensis	sap-suc	103	0.1426	0.00138446601941748	75.11436717	15.93513	1.111715807	6.82642306	0.030787678	7.938780739	0.000921005341595	-0.000673658590972	10.5	0
418	SF2_1603_unc	SF2_1603	2000	SF2	1603	Anacardiaceae	Tapirira	guianensis	Tapirira_guianensis	unc	7	0.0017	0.000242857142857143	75.11436717	15.93513	1.111715807	6.82642306	0.030787678	7.938780739	0.000921005341595	-0.000673658590972	10.5	0
419	SF1_3642_l-chew	SF1_3642	2000	SF1	3642	Sapindaceae	Matayba	inelegans	Matayba_inelegans	l-chew	210	0.4965	0.00236428571428571	91.42543611	24.50778	1.307017145	2.83129619	0.065062202	8.908611118	0.000884788077815	-0.000619065741333	18.3	0.003639062200799
420	SF1_3642_lit	SF1_3642	2000	SF1	3642	Sapindaceae	Matayba	inelegans	Matayba_inelegans	lit	239	0.2107	0.000881589958158996	91.42543611	24.50778	1.307017145	2.83129619	0.065062202	8.908611118	0.000884788077815	-0.000619065741333	18.3	0.003639062200799
421	SF1_3642_nec-suc	SF1_3642	2000	SF1	3642	Sapindaceae	Matayba	inelegans	Matayba_inelegans	nec-suc	95	0.0344	0.000362105263157895	91.42543611	24.50778	1.307017145	2.83129619	0.065062202	8.908611118	0.000884788077815	-0.000619065741333	18.3	0.003639062200799
422	SF1_3642_non	SF1_3642	2000	SF1	3642	Sapindaceae	Matayba	inelegans	Matayba_inelegans	non	1	0	0	91.42543611	24.50778	1.307017145	2.83129619	0.065062202	8.908611118	0.000884788077815	-0.000619065741333	18.3	0.003639062200799
423	SF1_3642_pred	SF1_3642	2000	SF1	3642	Sapindaceae	Matayba	inelegans	Matayba_inelegans	pred	337	0.1623	0.00048160237388724	91.42543611	24.50778	1.307017145	2.83129619	0.065062202	8.908611118	0.000884788077815	-0.000619065741333	18.3	0.003639062200799
424	SF1_3642_r-chew	SF1_3642	2000	SF1	3642	Sapindaceae	Matayba	inelegans	Matayba_inelegans	r-chew	29	0.0633	0.00218275862068965	91.42543611	24.50778	1.307017145	2.83129619	0.065062202	8.908611118	0.000884788077815	-0.000619065741333	18.3	0.003639062200799
425	SF1_3642_sap-suc	SF1_3642	2000	SF1	3642	Sapindaceae	Matayba	inelegans	Matayba_inelegans	sap-suc	206	0.2641	0.00128203883495146	91.42543611	24.50778	1.307017145	2.83129619	0.065062202	8.908611118	0.000884788077815	-0.000619065741333	18.3	0.003639062200799
426	SF1_3642_unc	SF1_3642	2000	SF1	3642	Sapindaceae	Matayba	inelegans	Matayba_inelegans	unc	23	0.001	4.34782608695652e-05	91.42543611	24.50778	1.307017145	2.83129619	0.065062202	8.908611118	0.000884788077815	-0.000619065741333	18.3	0.003639062200799
427	SF2_2030_l-chew	SF2_2030	2000	SF2	2030	Sapindaceae	Matayba	inelegans	Matayba_inelegans	l-chew	107	0.4974	0.00464859813084112	130.7467511	28.64955	1.609691041	2.152812018	0.068314949	14.22875168	0.000884324180122522	-0.000667176705438739	12.1	0.00165257472783022
428	SF2_2030_lit	SF2_2030	2000	SF2	2030	Sapindaceae	Matayba	inelegans	Matayba_inelegans	lit	246	0.1915	0.000778455284552846	130.7467511	28.64955	1.609691041	2.152812018	0.068314949	14.22875168	0.000884324180122522	-0.000667176705438739	12.1	0.00165257472783022
429	SF2_2030_nec-suc	SF2_2030	2000	SF2	2030	Sapindaceae	Matayba	inelegans	Matayba_inelegans	nec-suc	115	0.041	0.000356521739130435	130.7467511	28.64955	1.609691041	2.152812018	0.068314949	14.22875168	0.000884324180122522	-0.000667176705438739	12.1	0.00165257472783022
430	SF2_2030_pred	SF2_2030	2000	SF2	2030	Sapindaceae	Matayba	inelegans	Matayba_inelegans	pred	326	0.4644	0.00142453987730061	130.7467511	28.64955	1.609691041	2.152812018	0.068314949	14.22875168	0.000884324180122522	-0.000667176705438739	12.1	0.00165257472783022
431	SF2_2030_r-chew	SF2_2030	2000	SF2	2030	Sapindaceae	Matayba	inelegans	Matayba_inelegans	r-chew	39	0.2408	0.00617435897435897	130.7467511	28.64955	1.609691041	2.152812018	0.068314949	14.22875168	0.000884324180122522	-0.000667176705438739	12.1	0.00165257472783022
432	SF2_2030_sap-suc	SF2_2030	2000	SF2	2030	Sapindaceae	Matayba	inelegans	Matayba_inelegans	sap-suc	201	0.3878	0.00192935323383085	130.7467511	28.64955	1.609691041	2.152812018	0.068314949	14.22875168	0.000884324180122522	-0.000667176705438739	12.1	0.00165257472783022
433	SF2_2030_unc	SF2_2030	2000	SF2	2030	Sapindaceae	Matayba	inelegans	Matayba_inelegans	unc	4	1e-04	2.5e-05	130.7467511	28.64955	1.609691041	2.152812018	0.068314949	14.22875168	0.000884324180122522	-0.000667176705438739	12.1	0.00165257472783022
434	SF2_2036_l-chew	SF2_2036	2000	SF2	2036	Sapindaceae	Matayba	inelegans	Matayba_inelegans	l-chew	106	0.3313	0.00312547169811321	95.87029499	26.07588	1.658151591	1.704266905	0.340024284	15.22863373	0.000899022521554	-0.000704021054578	17.4	0.000691452272788
435	SF2_2036_lit	SF2_2036	2000	SF2	2036	Sapindaceae	Matayba	inelegans	Matayba_inelegans	lit	268	0.1485	0.00055410447761194	95.87029499	26.07588	1.658151591	1.704266905	0.340024284	15.22863373	0.000899022521554	-0.000704021054578	17.4	0.000691452272788
436	SF2_2036_nec-suc	SF2_2036	2000	SF2	2036	Sapindaceae	Matayba	inelegans	Matayba_inelegans	nec-suc	105	0.035	0.000333333333333333	95.87029499	26.07588	1.658151591	1.704266905	0.340024284	15.22863373	0.000899022521554	-0.000704021054578	17.4	0.000691452272788
437	SF2_2036_non	SF2_2036	2000	SF2	2036	Sapindaceae	Matayba	inelegans	Matayba_inelegans	non	2	0.0023	0.00115	95.87029499	26.07588	1.658151591	1.704266905	0.340024284	15.22863373	0.000899022521554	-0.000704021054578	17.4	0.000691452272788
438	SF2_2036_pred	SF2_2036	2000	SF2	2036	Sapindaceae	Matayba	inelegans	Matayba_inelegans	pred	287	0.2389	0.000832404181184669	95.87029499	26.07588	1.658151591	1.704266905	0.340024284	15.22863373	0.000899022521554	-0.000704021054578	17.4	0.000691452272788
439	SF2_2036_r-chew	SF2_2036	2000	SF2	2036	Sapindaceae	Matayba	inelegans	Matayba_inelegans	r-chew	27	0.1026	0.0038	95.87029499	26.07588	1.658151591	1.704266905	0.340024284	15.22863373	0.000899022521554	-0.000704021054578	17.4	0.000691452272788
440	SF2_2036_sap-suc	SF2_2036	2000	SF2	2036	Sapindaceae	Matayba	inelegans	Matayba_inelegans	sap-suc	112	0.1468	0.00131071428571429	95.87029499	26.07588	1.658151591	1.704266905	0.340024284	15.22863373	0.000899022521554	-0.000704021054578	17.4	0.000691452272788
441	SF2_2036_unc	SF2_2036	2000	SF2	2036	Sapindaceae	Matayba	inelegans	Matayba_inelegans	unc	7	0.0013	0.000185714285714286	95.87029499	26.07588	1.658151591	1.704266905	0.340024284	15.22863373	0.000899022521554	-0.000704021054578	17.4	0.000691452272788
442	SF2_2043_l-chew	SF2_2043	2000	SF2	2043	Sapindaceae	Matayba	inelegans	Matayba_inelegans	l-chew	146	1.4292	0.00978904109589041	90.54206422	22.70989	1.283430896	4.13690021	0.043875336	10.78517097	0.000866995906838	-0.000680052836829	14	0.000480728993057
443	SF2_2043_lit	SF2_2043	2000	SF2	2043	Sapindaceae	Matayba	inelegans	Matayba_inelegans	lit	250	0.191	0.000764	90.54206422	22.70989	1.283430896	4.13690021	0.043875336	10.78517097	0.000866995906838	-0.000680052836829	14	0.000480728993057
444	SF2_2043_nec-suc	SF2_2043	2000	SF2	2043	Sapindaceae	Matayba	inelegans	Matayba_inelegans	nec-suc	102	0.0545	0.000534313725490196	90.54206422	22.70989	1.283430896	4.13690021	0.043875336	10.78517097	0.000866995906838	-0.000680052836829	14	0.000480728993057
445	SF2_2043_pred	SF2_2043	2000	SF2	2043	Sapindaceae	Matayba	inelegans	Matayba_inelegans	pred	243	0.3332	0.00137119341563786	90.54206422	22.70989	1.283430896	4.13690021	0.043875336	10.78517097	0.000866995906838	-0.000680052836829	14	0.000480728993057
446	SF2_2043_r-chew	SF2_2043	2000	SF2	2043	Sapindaceae	Matayba	inelegans	Matayba_inelegans	r-chew	34	0.0973	0.00286176470588235	90.54206422	22.70989	1.283430896	4.13690021	0.043875336	10.78517097	0.000866995906838	-0.000680052836829	14	0.000480728993057
447	SF2_2043_sap-suc	SF2_2043	2000	SF2	2043	Sapindaceae	Matayba	inelegans	Matayba_inelegans	sap-suc	132	0.1577	0.00119469696969697	90.54206422	22.70989	1.283430896	4.13690021	0.043875336	10.78517097	0.000866995906838	-0.000680052836829	14	0.000480728993057
448	SF2_2043_unc	SF2_2043	2000	SF2	2043	Sapindaceae	Matayba	inelegans	Matayba_inelegans	unc	10	6e-04	6e-05	90.54206422	22.70989	1.283430896	4.13690021	0.043875336	10.78517097	0.000866995906838	-0.000680052836829	14	0.000480728993057
449	SF2_2120_l-chew	SF2_2120	2000	SF2	2120	Sapindaceae	Matayba	inelegans	Matayba_inelegans	l-chew	107	1.7629	0.0164757009345794	107.7751071	25.60431	1.746800123	2.448685424	0.047582504	17.13276453	0.000884324180122522	-0.000667176705438739	11.25	0.00165257472783022
450	SF2_2120_lit	SF2_2120	2000	SF2	2120	Sapindaceae	Matayba	inelegans	Matayba_inelegans	lit	273	0.096	0.000351648351648352	107.7751071	25.60431	1.746800123	2.448685424	0.047582504	17.13276453	0.000884324180122522	-0.000667176705438739	11.25	0.00165257472783022
451	SF2_2120_nec-suc	SF2_2120	2000	SF2	2120	Sapindaceae	Matayba	inelegans	Matayba_inelegans	nec-suc	94	0.0784	0.000834042553191489	107.7751071	25.60431	1.746800123	2.448685424	0.047582504	17.13276453	0.000884324180122522	-0.000667176705438739	11.25	0.00165257472783022
452	SF2_2120_pred	SF2_2120	2000	SF2	2120	Sapindaceae	Matayba	inelegans	Matayba_inelegans	pred	278	0.3565	0.00128237410071942	107.7751071	25.60431	1.746800123	2.448685424	0.047582504	17.13276453	0.000884324180122522	-0.000667176705438739	11.25	0.00165257472783022
453	SF2_2120_r-chew	SF2_2120	2000	SF2	2120	Sapindaceae	Matayba	inelegans	Matayba_inelegans	r-chew	17	0.0679	0.00399411764705882	107.7751071	25.60431	1.746800123	2.448685424	0.047582504	17.13276453	0.000884324180122522	-0.000667176705438739	11.25	0.00165257472783022
454	SF2_2120_sap-suc	SF2_2120	2000	SF2	2120	Sapindaceae	Matayba	inelegans	Matayba_inelegans	sap-suc	97	0.1319	0.00135979381443299	107.7751071	25.60431	1.746800123	2.448685424	0.047582504	17.13276453	0.000884324180122522	-0.000667176705438739	11.25	0.00165257472783022
455	SF2_2120_unc	SF2_2120	2000	SF2	2120	Sapindaceae	Matayba	inelegans	Matayba_inelegans	unc	8	0.0011	0.0001375	107.7751071	25.60431	1.746800123	2.448685424	0.047582504	17.13276453	0.000884324180122522	-0.000667176705438739	11.25	0.00165257472783022
456	SF1_3717_l-chew	SF1_3717	2000	SF1	3717	Melastomataceae	Graffenrieda	emarginata	Graffenrieda_emarginata	l-chew	421	0.5391	0.00128052256532067	51.79240823	14.81499	0.84887483	1.824155409	0.051423145	9.775947531	0.000874002361263	-0.000633879334194	21.8	0.013394091537244
457	SF1_3717_lit	SF1_3717	2000	SF1	3717	Melastomataceae	Graffenrieda	emarginata	Graffenrieda_emarginata	lit	172	0.1633	0.000949418604651163	51.79240823	14.81499	0.84887483	1.824155409	0.051423145	9.775947531	0.000874002361263	-0.000633879334194	21.8	0.013394091537244
458	SF1_3717_nec-suc	SF1_3717	2000	SF1	3717	Melastomataceae	Graffenrieda	emarginata	Graffenrieda_emarginata	nec-suc	213	0.0864	0.000405633802816901	51.79240823	14.81499	0.84887483	1.824155409	0.051423145	9.775947531	0.000874002361263	-0.000633879334194	21.8	0.013394091537244
459	SF1_3717_non	SF1_3717	2000	SF1	3717	Melastomataceae	Graffenrieda	emarginata	Graffenrieda_emarginata	non	5	0.0013	0.00026	51.79240823	14.81499	0.84887483	1.824155409	0.051423145	9.775947531	0.000874002361263	-0.000633879334194	21.8	0.013394091537244
460	SF1_3717_pred	SF1_3717	2000	SF1	3717	Melastomataceae	Graffenrieda	emarginata	Graffenrieda_emarginata	pred	386	0.1992	0.000516062176165803	51.79240823	14.81499	0.84887483	1.824155409	0.051423145	9.775947531	0.000874002361263	-0.000633879334194	21.8	0.013394091537244
461	SF1_3717_r-chew	SF1_3717	2000	SF1	3717	Melastomataceae	Graffenrieda	emarginata	Graffenrieda_emarginata	r-chew	38	0.149	0.00392105263157895	51.79240823	14.81499	0.84887483	1.824155409	0.051423145	9.775947531	0.000874002361263	-0.000633879334194	21.8	0.013394091537244
462	SF1_3717_sap-suc	SF1_3717	2000	SF1	3717	Melastomataceae	Graffenrieda	emarginata	Graffenrieda_emarginata	sap-suc	285	0.2595	0.000910526315789474	51.79240823	14.81499	0.84887483	1.824155409	0.051423145	9.775947531	0.000874002361263	-0.000633879334194	21.8	0.013394091537244
463	SF2_843_l-chew	SF2_843	2000	SF2	843	Melastomataceae	Graffenrieda	emarginata	Graffenrieda_emarginata	l-chew	274	2.6823	0.00978941605839416	39.92836222	15.61569	0.939881421	3.886963672	0.03306273	10.09763275	0.000918700931237	-0.000794137451754	19.75	0
464	SF2_843_lit	SF2_843	2000	SF2	843	Melastomataceae	Graffenrieda	emarginata	Graffenrieda_emarginata	lit	72	0.1692	0.00235	39.92836222	15.61569	0.939881421	3.886963672	0.03306273	10.09763275	0.000918700931237	-0.000794137451754	19.75	0
465	SF2_843_nec-suc	SF2_843	2000	SF2	843	Melastomataceae	Graffenrieda	emarginata	Graffenrieda_emarginata	nec-suc	93	0.051	0.000548387096774193	39.92836222	15.61569	0.939881421	3.886963672	0.03306273	10.09763275	0.000918700931237	-0.000794137451754	19.75	0
466	SF2_843_pred	SF2_843	2000	SF2	843	Melastomataceae	Graffenrieda	emarginata	Graffenrieda_emarginata	pred	365	0.8655	0.00237123287671233	39.92836222	15.61569	0.939881421	3.886963672	0.03306273	10.09763275	0.000918700931237	-0.000794137451754	19.75	0
467	SF2_843_r-chew	SF2_843	2000	SF2	843	Melastomataceae	Graffenrieda	emarginata	Graffenrieda_emarginata	r-chew	62	0.1363	0.00219838709677419	39.92836222	15.61569	0.939881421	3.886963672	0.03306273	10.09763275	0.000918700931237	-0.000794137451754	19.75	0
468	SF2_843_sap-suc	SF2_843	2000	SF2	843	Melastomataceae	Graffenrieda	emarginata	Graffenrieda_emarginata	sap-suc	133	0.3043	0.00228796992481203	39.92836222	15.61569	0.939881421	3.886963672	0.03306273	10.09763275	0.000918700931237	-0.000794137451754	19.75	0
469	SF2_843_unc	SF2_843	2000	SF2	843	Melastomataceae	Graffenrieda	emarginata	Graffenrieda_emarginata	unc	1	1e-04	1e-04	39.92836222	15.61569	0.939881421	3.886963672	0.03306273	10.09763275	0.000918700931237	-0.000794137451754	19.75	0
470	SF2_844_l-chew	SF2_844	2000	SF2	844	Melastomataceae	Graffenrieda	emarginata	Graffenrieda_emarginata	l-chew	234	1.7031	0.00727820512820513	57.4272999	17.04037	1.071274118	3.102845163	0.059071761	11.29341013	0.000859878187557	-0.000689221983263	11.1	0
471	SF2_844_lit	SF2_844	2000	SF2	844	Melastomataceae	Graffenrieda	emarginata	Graffenrieda_emarginata	lit	134	0.1308	0.000976119402985075	57.4272999	17.04037	1.071274118	3.102845163	0.059071761	11.29341013	0.000859878187557	-0.000689221983263	11.1	0
472	SF2_844_nec-suc	SF2_844	2000	SF2	844	Melastomataceae	Graffenrieda	emarginata	Graffenrieda_emarginata	nec-suc	145	0.0583	0.000402068965517241	57.4272999	17.04037	1.071274118	3.102845163	0.059071761	11.29341013	0.000859878187557	-0.000689221983263	11.1	0
473	SF2_844_non	SF2_844	2000	SF2	844	Melastomataceae	Graffenrieda	emarginata	Graffenrieda_emarginata	non	2	3e-04	0.00015	57.4272999	17.04037	1.071274118	3.102845163	0.059071761	11.29341013	0.000859878187557	-0.000689221983263	11.1	0
474	SF2_844_pred	SF2_844	2000	SF2	844	Melastomataceae	Graffenrieda	emarginata	Graffenrieda_emarginata	pred	556	1.101	0.00198021582733813	57.4272999	17.04037	1.071274118	3.102845163	0.059071761	11.29341013	0.000859878187557	-0.000689221983263	11.1	0
475	SF2_844_r-chew	SF2_844	2000	SF2	844	Melastomataceae	Graffenrieda	emarginata	Graffenrieda_emarginata	r-chew	66	0.1378	0.00208787878787879	57.4272999	17.04037	1.071274118	3.102845163	0.059071761	11.29341013	0.000859878187557	-0.000689221983263	11.1	0
476	SF2_844_sap-suc	SF2_844	2000	SF2	844	Melastomataceae	Graffenrieda	emarginata	Graffenrieda_emarginata	sap-suc	145	0.1856	0.00128	57.4272999	17.04037	1.071274118	3.102845163	0.059071761	11.29341013	0.000859878187557	-0.000689221983263	11.1	0
477	SF2_844_unc	SF2_844	2000	SF2	844	Melastomataceae	Graffenrieda	emarginata	Graffenrieda_emarginata	unc	17	7e-04	4.11764705882353e-05	57.4272999	17.04037	1.071274118	3.102845163	0.059071761	11.29341013	0.000859878187557	-0.000689221983263	11.1	0
478	SF1_3721_l-chew	SF1_3721	2000	SF1	3721	Lauraceae	Ocotea	andina	Ocotea_andina	l-chew	207	0.0874	0.000422222222222222	57.38535645	17.06088	1.060170503	0.948980124	0.073752231	9.974311212	0.000884362731254	-0.000589189329322	12.8	0.002670824530395
479	SF1_3721_lit	SF1_3721	2000	SF1	3721	Lauraceae	Ocotea	andina	Ocotea_andina	lit	175	0.0284	0.000162285714285714	57.38535645	17.06088	1.060170503	0.948980124	0.073752231	9.974311212	0.000884362731254	-0.000589189329322	12.8	0.002670824530395
480	SF1_3721_nec-suc	SF1_3721	2000	SF1	3721	Lauraceae	Ocotea	andina	Ocotea_andina	nec-suc	172	0.0393	0.000228488372093023	57.38535645	17.06088	1.060170503	0.948980124	0.073752231	9.974311212	0.000884362731254	-0.000589189329322	12.8	0.002670824530395
481	SF1_3721_pred	SF1_3721	2000	SF1	3721	Lauraceae	Ocotea	andina	Ocotea_andina	pred	389	0.0911	0.000234190231362468	57.38535645	17.06088	1.060170503	0.948980124	0.073752231	9.974311212	0.000884362731254	-0.000589189329322	12.8	0.002670824530395
482	SF1_3721_r-chew	SF1_3721	2000	SF1	3721	Lauraceae	Ocotea	andina	Ocotea_andina	r-chew	12	0.0316	0.00263333333333333	57.38535645	17.06088	1.060170503	0.948980124	0.073752231	9.974311212	0.000884362731254	-0.000589189329322	12.8	0.002670824530395
483	SF1_3721_sap-suc	SF1_3721	2000	SF1	3721	Lauraceae	Ocotea	andina	Ocotea_andina	sap-suc	196	0.0552	0.000281632653061224	57.38535645	17.06088	1.060170503	0.948980124	0.073752231	9.974311212	0.000884362731254	-0.000589189329322	12.8	0.002670824530395
484	SF1_3721_unc	SF1_3721	2000	SF1	3721	Lauraceae	Ocotea	andina	Ocotea_andina	unc	4	0	0	57.38535645	17.06088	1.060170503	0.948980124	0.073752231	9.974311212	0.000884362731254	-0.000589189329322	12.8	0.002670824530395
485	SF2_1621_l-chew	SF2_1621	2000	SF2	1621	Lauraceae	Ocotea	andina	Ocotea_andina	l-chew	66	0.2996	0.00453939393939394	60.86804392	17.16896	1.263167812	0.668449353	0.028514023	11.29304918	0.000884362731254	-0.000589189329322	10.2	0.002670824530395
486	SF2_1621_lit	SF2_1621	2000	SF2	1621	Lauraceae	Ocotea	andina	Ocotea_andina	lit	81	0.0118	0.000145679012345679	60.86804392	17.16896	1.263167812	0.668449353	0.028514023	11.29304918	0.000884362731254	-0.000589189329322	10.2	0.002670824530395
487	SF2_1621_nec-suc	SF2_1621	2000	SF2	1621	Lauraceae	Ocotea	andina	Ocotea_andina	nec-suc	59	0.0292	0.000494915254237288	60.86804392	17.16896	1.263167812	0.668449353	0.028514023	11.29304918	0.000884362731254	-0.000589189329322	10.2	0.002670824530395
488	SF2_1621_non	SF2_1621	2000	SF2	1621	Lauraceae	Ocotea	andina	Ocotea_andina	non	1	0.001	0.001	60.86804392	17.16896	1.263167812	0.668449353	0.028514023	11.29304918	0.000884362731254	-0.000589189329322	10.2	0.002670824530395
489	SF2_1621_pred	SF2_1621	2000	SF2	1621	Lauraceae	Ocotea	andina	Ocotea_andina	pred	96	0.2364	0.0024625	60.86804392	17.16896	1.263167812	0.668449353	0.028514023	11.29304918	0.000884362731254	-0.000589189329322	10.2	0.002670824530395
490	SF2_1621_r-chew	SF2_1621	2000	SF2	1621	Lauraceae	Ocotea	andina	Ocotea_andina	r-chew	5	0.0107	0.00214	60.86804392	17.16896	1.263167812	0.668449353	0.028514023	11.29304918	0.000884362731254	-0.000589189329322	10.2	0.002670824530395
491	SF2_1621_sap-suc	SF2_1621	2000	SF2	1621	Lauraceae	Ocotea	andina	Ocotea_andina	sap-suc	41	0.1687	0.00411463414634146	60.86804392	17.16896	1.263167812	0.668449353	0.028514023	11.29304918	0.000884362731254	-0.000589189329322	10.2	0.002670824530395
492	SF2_1621_unc	SF2_1621	2000	SF2	1621	Lauraceae	Ocotea	andina	Ocotea_andina	unc	6	3e-04	5e-05	60.86804392	17.16896	1.263167812	0.668449353	0.028514023	11.29304918	0.000884362731254	-0.000589189329322	10.2	0.002670824530395
493	SF2_1512_l-chew	SF2_1512	2000	SF2	1512	Phyllanthaceae	Hieronyma	fendleri	Hieronyma_fendleri	l-chew	282	0.9698	0.00343900709219858	150.8964167	15.49695	1.074106676	1.685704107	0.034487187	6.560496737	0.001000786250272	-0.00091822065294	11.65	0
494	SF2_1512_lit	SF2_1512	2000	SF2	1512	Phyllanthaceae	Hieronyma	fendleri	Hieronyma_fendleri	lit	202	0.0625	0.000309405940594059	150.8964167	15.49695	1.074106676	1.685704107	0.034487187	6.560496737	0.001000786250272	-0.00091822065294	11.65	0
495	SF2_1512_nec-suc	SF2_1512	2000	SF2	1512	Phyllanthaceae	Hieronyma	fendleri	Hieronyma_fendleri	nec-suc	246	0.1088	0.000442276422764228	150.8964167	15.49695	1.074106676	1.685704107	0.034487187	6.560496737	0.001000786250272	-0.00091822065294	11.65	0
496	SF2_1512_pred	SF2_1512	2000	SF2	1512	Phyllanthaceae	Hieronyma	fendleri	Hieronyma_fendleri	pred	644	0.5114	0.000794099378881988	150.8964167	15.49695	1.074106676	1.685704107	0.034487187	6.560496737	0.001000786250272	-0.00091822065294	11.65	0
497	SF2_1512_r-chew	SF2_1512	2000	SF2	1512	Phyllanthaceae	Hieronyma	fendleri	Hieronyma_fendleri	r-chew	77	0.1271	0.00165064935064935	150.8964167	15.49695	1.074106676	1.685704107	0.034487187	6.560496737	0.001000786250272	-0.00091822065294	11.65	0
498	SF2_1512_sap-suc	SF2_1512	2000	SF2	1512	Phyllanthaceae	Hieronyma	fendleri	Hieronyma_fendleri	sap-suc	107	0.2067	0.00193177570093458	150.8964167	15.49695	1.074106676	1.685704107	0.034487187	6.560496737	0.001000786250272	-0.00091822065294	11.65	0
499	SF2_1512_unc	SF2_1512	2000	SF2	1512	Phyllanthaceae	Hieronyma	fendleri	Hieronyma_fendleri	unc	34	0.0011	3.23529411764706e-05	150.8964167	15.49695	1.074106676	1.685704107	0.034487187	6.560496737	0.001000786250272	-0.00091822065294	11.65	0
500	SF2_1555_l-chew	SF2_1555	2000	SF2	1555	Phyllanthaceae	Hieronyma	fendleri	Hieronyma_fendleri	l-chew	163	1.4634	0.00897791411042945	156.6753333	13.12504	0.920669241	1.859446921	0.095416089	6.175125587	0.00097749689549	-0.000885096447233	13.9	0
501	SF2_1555_lit	SF2_1555	2000	SF2	1555	Phyllanthaceae	Hieronyma	fendleri	Hieronyma_fendleri	lit	144	0.1034	0.000718055555555556	156.6753333	13.12504	0.920669241	1.859446921	0.095416089	6.175125587	0.00097749689549	-0.000885096447233	13.9	0
502	SF2_1555_nec-suc	SF2_1555	2000	SF2	1555	Phyllanthaceae	Hieronyma	fendleri	Hieronyma_fendleri	nec-suc	152	0.0747	0.000491447368421053	156.6753333	13.12504	0.920669241	1.859446921	0.095416089	6.175125587	0.00097749689549	-0.000885096447233	13.9	0
503	SF2_1555_pred	SF2_1555	2000	SF2	1555	Phyllanthaceae	Hieronyma	fendleri	Hieronyma_fendleri	pred	385	0.176	0.000457142857142857	156.6753333	13.12504	0.920669241	1.859446921	0.095416089	6.175125587	0.00097749689549	-0.000885096447233	13.9	0
504	SF2_1555_r-chew	SF2_1555	2000	SF2	1555	Phyllanthaceae	Hieronyma	fendleri	Hieronyma_fendleri	r-chew	45	0.0367	0.000815555555555556	156.6753333	13.12504	0.920669241	1.859446921	0.095416089	6.175125587	0.00097749689549	-0.000885096447233	13.9	0
505	SF2_1555_sap-suc	SF2_1555	2000	SF2	1555	Phyllanthaceae	Hieronyma	fendleri	Hieronyma_fendleri	sap-suc	115	0.2128	0.0018504347826087	156.6753333	13.12504	0.920669241	1.859446921	0.095416089	6.175125587	0.00097749689549	-0.000885096447233	13.9	0
506	SF2_1555_unc	SF2_1555	2000	SF2	1555	Phyllanthaceae	Hieronyma	fendleri	Hieronyma_fendleri	unc	17	6e-04	3.52941176470588e-05	156.6753333	13.12504	0.920669241	1.859446921	0.095416089	6.175125587	0.00097749689549	-0.000885096447233	13.9	0
507	SF2_1837_l-chew	SF2_1837	2000	SF2	1837	Phyllanthaceae	Hieronyma	fendleri	Hieronyma_fendleri	l-chew	278	1.6967	0.00610323741007194	76.72	15.50104	1.165142785	2.777287972	0.032410637	6.624432513	0.000954207540708	-0.000851972241526	12.4	0
508	SF2_1837_lit	SF2_1837	2000	SF2	1837	Phyllanthaceae	Hieronyma	fendleri	Hieronyma_fendleri	lit	348	0.2389	0.000686494252873563	76.72	15.50104	1.165142785	2.777287972	0.032410637	6.624432513	0.000954207540708	-0.000851972241526	12.4	0
509	SF2_1837_nec-suc	SF2_1837	2000	SF2	1837	Phyllanthaceae	Hieronyma	fendleri	Hieronyma_fendleri	nec-suc	122	0.0541	0.00044344262295082	76.72	15.50104	1.165142785	2.777287972	0.032410637	6.624432513	0.000954207540708	-0.000851972241526	12.4	0
510	SF2_1837_pred	SF2_1837	2000	SF2	1837	Phyllanthaceae	Hieronyma	fendleri	Hieronyma_fendleri	pred	387	0.4609	0.00119095607235142	76.72	15.50104	1.165142785	2.777287972	0.032410637	6.624432513	0.000954207540708	-0.000851972241526	12.4	0
511	SF2_1837_r-chew	SF2_1837	2000	SF2	1837	Phyllanthaceae	Hieronyma	fendleri	Hieronyma_fendleri	r-chew	42	0.2646	0.0063	76.72	15.50104	1.165142785	2.777287972	0.032410637	6.624432513	0.000954207540708	-0.000851972241526	12.4	0
512	SF2_1837_sap-suc	SF2_1837	2000	SF2	1837	Phyllanthaceae	Hieronyma	fendleri	Hieronyma_fendleri	sap-suc	204	0.3894	0.00190882352941176	76.72	15.50104	1.165142785	2.777287972	0.032410637	6.624432513	0.000954207540708	-0.000851972241526	12.4	0
513	SF2_1837_unc	SF2_1837	2000	SF2	1837	Phyllanthaceae	Hieronyma	fendleri	Hieronyma_fendleri	unc	7	0.0017	0.000242857142857143	76.72	15.50104	1.165142785	2.777287972	0.032410637	6.624432513	0.000954207540708	-0.000851972241526	12.4	0
514	SF2_2256_l-chew	SF2_2256	2000	SF2	2256	Phyllanthaceae	Hieronyma	fendleri	Hieronyma_fendleri	l-chew	374	0.6208	0.00165989304812834	70.63995696	14.378	0.967420252	4.234488084	0.023653901	5.240016048	0.00097749689549	-0.000885096447233	22.15	0
515	SF2_2256_lit	SF2_2256	2000	SF2	2256	Phyllanthaceae	Hieronyma	fendleri	Hieronyma_fendleri	lit	701	0.1005	0.000143366619115549	70.63995696	14.378	0.967420252	4.234488084	0.023653901	5.240016048	0.00097749689549	-0.000885096447233	22.15	0
516	SF2_2256_nec-suc	SF2_2256	2000	SF2	2256	Phyllanthaceae	Hieronyma	fendleri	Hieronyma_fendleri	nec-suc	218	0.0963	0.000441743119266055	70.63995696	14.378	0.967420252	4.234488084	0.023653901	5.240016048	0.00097749689549	-0.000885096447233	22.15	0
517	SF2_2256_non	SF2_2256	2000	SF2	2256	Phyllanthaceae	Hieronyma	fendleri	Hieronyma_fendleri	non	2	1e-04	5e-05	70.63995696	14.378	0.967420252	4.234488084	0.023653901	5.240016048	0.00097749689549	-0.000885096447233	22.15	0
518	SF2_2256_pred	SF2_2256	2000	SF2	2256	Phyllanthaceae	Hieronyma	fendleri	Hieronyma_fendleri	pred	944	0.175	0.000185381355932203	70.63995696	14.378	0.967420252	4.234488084	0.023653901	5.240016048	0.00097749689549	-0.000885096447233	22.15	0
519	SF2_2256_r-chew	SF2_2256	2000	SF2	2256	Phyllanthaceae	Hieronyma	fendleri	Hieronyma_fendleri	r-chew	59	0.0791	0.00134067796610169	70.63995696	14.378	0.967420252	4.234488084	0.023653901	5.240016048	0.00097749689549	-0.000885096447233	22.15	0
520	SF2_2256_sap-suc	SF2_2256	2000	SF2	2256	Phyllanthaceae	Hieronyma	fendleri	Hieronyma_fendleri	sap-suc	177	0.2693	0.00152146892655367	70.63995696	14.378	0.967420252	4.234488084	0.023653901	5.240016048	0.00097749689549	-0.000885096447233	22.15	0
521	SF2_2256_unc	SF2_2256	2000	SF2	2256	Phyllanthaceae	Hieronyma	fendleri	Hieronyma_fendleri	unc	207	0.0058	2.80193236714976e-05	70.63995696	14.378	0.967420252	4.234488084	0.023653901	5.240016048	0.00097749689549	-0.000885096447233	22.15	0
522	SF2_1832_l-chew	SF2_1832	2000	SF2	1832	Primulaceae	Myrsine	coriacea	Myrsine_coriacea	l-chew	210	0.823	0.00391904761904762	55.76617323	8.64978	0.438235817	3.704775805	0.079093312	5.013750495	0.000883506125781	-0.000694205016427	27	0
523	SF2_1832_lit	SF2_1832	2000	SF2	1832	Primulaceae	Myrsine	coriacea	Myrsine_coriacea	lit	252	0.1001	0.000397222222222222	55.76617323	8.64978	0.438235817	3.704775805	0.079093312	5.013750495	0.000883506125781	-0.000694205016427	27	0
524	SF2_1832_nec-suc	SF2_1832	2000	SF2	1832	Primulaceae	Myrsine	coriacea	Myrsine_coriacea	nec-suc	274	0.0342	0.000124817518248175	55.76617323	8.64978	0.438235817	3.704775805	0.079093312	5.013750495	0.000883506125781	-0.000694205016427	27	0
525	SF2_1832_pred	SF2_1832	2000	SF2	1832	Primulaceae	Myrsine	coriacea	Myrsine_coriacea	pred	677	0.4285	0.000632939438700148	55.76617323	8.64978	0.438235817	3.704775805	0.079093312	5.013750495	0.000883506125781	-0.000694205016427	27	0
526	SF2_1832_r-chew	SF2_1832	2000	SF2	1832	Primulaceae	Myrsine	coriacea	Myrsine_coriacea	r-chew	101	0.0995	0.000985148514851485	55.76617323	8.64978	0.438235817	3.704775805	0.079093312	5.013750495	0.000883506125781	-0.000694205016427	27	0
527	SF2_1832_sap-suc	SF2_1832	2000	SF2	1832	Primulaceae	Myrsine	coriacea	Myrsine_coriacea	sap-suc	121	0.106	0.00087603305785124	55.76617323	8.64978	0.438235817	3.704775805	0.079093312	5.013750495	0.000883506125781	-0.000694205016427	27	0
528	SF2_1832_unc	SF2_1832	2000	SF2	1832	Primulaceae	Myrsine	coriacea	Myrsine_coriacea	unc	65	0.002	3.07692307692308e-05	55.76617323	8.64978	0.438235817	3.704775805	0.079093312	5.013750495	0.000883506125781	-0.000694205016427	27	0
529	SF2_1874_l-chew	SF2_1874	2000	SF2	1874	Primulaceae	Myrsine	coriacea	Myrsine_coriacea	l-chew	175	0.3649	0.00208514285714286	64.15365044	10.13083	0.595553089	3.603973737	0.029995205	4.722919991	0.00082746234861	-0.000641530218544	12.7	0
530	SF2_1874_lit	SF2_1874	2000	SF2	1874	Primulaceae	Myrsine	coriacea	Myrsine_coriacea	lit	311	0.0658	0.000211575562700965	64.15365044	10.13083	0.595553089	3.603973737	0.029995205	4.722919991	0.00082746234861	-0.000641530218544	12.7	0
531	SF2_1874_nec-suc	SF2_1874	2000	SF2	1874	Primulaceae	Myrsine	coriacea	Myrsine_coriacea	nec-suc	158	0.0494	0.000312658227848101	64.15365044	10.13083	0.595553089	3.603973737	0.029995205	4.722919991	0.00082746234861	-0.000641530218544	12.7	0
532	SF2_1874_non	SF2_1874	2000	SF2	1874	Primulaceae	Myrsine	coriacea	Myrsine_coriacea	non	3	3e-04	1e-04	64.15365044	10.13083	0.595553089	3.603973737	0.029995205	4.722919991	0.00082746234861	-0.000641530218544	12.7	0
533	SF2_1874_pred	SF2_1874	2000	SF2	1874	Primulaceae	Myrsine	coriacea	Myrsine_coriacea	pred	380	0.1774	0.000466842105263158	64.15365044	10.13083	0.595553089	3.603973737	0.029995205	4.722919991	0.00082746234861	-0.000641530218544	12.7	0
534	SF2_1874_r-chew	SF2_1874	2000	SF2	1874	Primulaceae	Myrsine	coriacea	Myrsine_coriacea	r-chew	31	0.0458	0.00147741935483871	64.15365044	10.13083	0.595553089	3.603973737	0.029995205	4.722919991	0.00082746234861	-0.000641530218544	12.7	0
535	SF2_1874_sap-suc	SF2_1874	2000	SF2	1874	Primulaceae	Myrsine	coriacea	Myrsine_coriacea	sap-suc	149	0.2312	0.00155167785234899	64.15365044	10.13083	0.595553089	3.603973737	0.029995205	4.722919991	0.00082746234861	-0.000641530218544	12.7	0
536	SF2_1874_unc	SF2_1874	2000	SF2	1874	Primulaceae	Myrsine	coriacea	Myrsine_coriacea	unc	39	0.0022	5.64102564102564e-05	64.15365044	10.13083	0.595553089	3.603973737	0.029995205	4.722919991	0.00082746234861	-0.000641530218544	12.7	0
537	SF2_2260_l-chew	SF2_2260	2000	SF2	2260	Primulaceae	Myrsine	coriacea	Myrsine_coriacea	l-chew	241	1.1139	0.00462199170124481	76.19935252	15.62644	0.825915557	4.634486955	0.118099298	7.479962195	0.000792213509617	-0.000833715126255	14.3	0
538	SF2_2260_lit	SF2_2260	2000	SF2	2260	Primulaceae	Myrsine	coriacea	Myrsine_coriacea	lit	301	0.21	0.000697674418604651	76.19935252	15.62644	0.825915557	4.634486955	0.118099298	7.479962195	0.000792213509617	-0.000833715126255	14.3	0
539	SF2_2260_nec-suc	SF2_2260	2000	SF2	2260	Primulaceae	Myrsine	coriacea	Myrsine_coriacea	nec-suc	42	0.0117	0.000278571428571429	76.19935252	15.62644	0.825915557	4.634486955	0.118099298	7.479962195	0.000792213509617	-0.000833715126255	14.3	0
540	SF2_2260_pred	SF2_2260	2000	SF2	2260	Primulaceae	Myrsine	coriacea	Myrsine_coriacea	pred	266	0.3792	0.00142556390977444	76.19935252	15.62644	0.825915557	4.634486955	0.118099298	7.479962195	0.000792213509617	-0.000833715126255	14.3	0
541	SF2_2260_r-chew	SF2_2260	2000	SF2	2260	Primulaceae	Myrsine	coriacea	Myrsine_coriacea	r-chew	50	0.1875	0.00375	76.19935252	15.62644	0.825915557	4.634486955	0.118099298	7.479962195	0.000792213509617	-0.000833715126255	14.3	0
542	SF2_2260_sap-suc	SF2_2260	2000	SF2	2260	Primulaceae	Myrsine	coriacea	Myrsine_coriacea	sap-suc	135	0.3294	0.00244	76.19935252	15.62644	0.825915557	4.634486955	0.118099298	7.479962195	0.000792213509617	-0.000833715126255	14.3	0
543	SF2_2260_unc	SF2_2260	2000	SF2	2260	Primulaceae	Myrsine	coriacea	Myrsine_coriacea	unc	7	1e-04	1.42857142857143e-05	76.19935252	15.62644	0.825915557	4.634486955	0.118099298	7.479962195	0.000792213509617	-0.000833715126255	14.3	0
544	SF2_1836_l-chew	SF2_1836	2000	SF2	1836	Alzateaceae	Alzatea	verticillata	Alzatea_verticillata	l-chew	201	0.8744	0.00435024875621891	59.90132231	10.56885	0.84080993	4.767282106	0.02689034	9.463152874	0.000949942804121	-0.0007318792086905	39	0.0023517944010945
545	SF2_1836_lit	SF2_1836	2000	SF2	1836	Alzateaceae	Alzatea	verticillata	Alzatea_verticillata	lit	269	0.3331	0.00123828996282528	59.90132231	10.56885	0.84080993	4.767282106	0.02689034	9.463152874	0.000949942804121	-0.0007318792086905	39	0.0023517944010945
546	SF2_1836_nec-suc	SF2_1836	2000	SF2	1836	Alzateaceae	Alzatea	verticillata	Alzatea_verticillata	nec-suc	92	0.1011	0.00109891304347826	59.90132231	10.56885	0.84080993	4.767282106	0.02689034	9.463152874	0.000949942804121	-0.0007318792086905	39	0.0023517944010945
547	SF2_1836_non	SF2_1836	2000	SF2	1836	Alzateaceae	Alzatea	verticillata	Alzatea_verticillata	non	1	0.0068	0.0068	59.90132231	10.56885	0.84080993	4.767282106	0.02689034	9.463152874	0.000949942804121	-0.0007318792086905	39	0.0023517944010945
548	SF2_1836_pred	SF2_1836	2000	SF2	1836	Alzateaceae	Alzatea	verticillata	Alzatea_verticillata	pred	287	0.4529	0.0015780487804878	59.90132231	10.56885	0.84080993	4.767282106	0.02689034	9.463152874	0.000949942804121	-0.0007318792086905	39	0.0023517944010945
549	SF2_1836_r-chew	SF2_1836	2000	SF2	1836	Alzateaceae	Alzatea	verticillata	Alzatea_verticillata	r-chew	38	0.36	0.00947368421052631	59.90132231	10.56885	0.84080993	4.767282106	0.02689034	9.463152874	0.000949942804121	-0.0007318792086905	39	0.0023517944010945
550	SF2_1836_sap-suc	SF2_1836	2000	SF2	1836	Alzateaceae	Alzatea	verticillata	Alzatea_verticillata	sap-suc	152	0.4014	0.00264078947368421	59.90132231	10.56885	0.84080993	4.767282106	0.02689034	9.463152874	0.000949942804121	-0.0007318792086905	39	0.0023517944010945
551	SF2_1836_unc	SF2_1836	2000	SF2	1836	Alzateaceae	Alzatea	verticillata	Alzatea_verticillata	unc	9	1e-04	1.11111111111111e-05	59.90132231	10.56885	0.84080993	4.767282106	0.02689034	9.463152874	0.000949942804121	-0.0007318792086905	39	0.0023517944010945
552	SF2_2075_l-chew	SF2_2075	2000	SF2	2075	Alzateaceae	Alzatea	verticillata	Alzatea_verticillata	l-chew	89	0.315	0.00353932584269663	59.53202422	10.69809	0.781895272	2.45712259	0.016302892	7.692867963	0.000949942804121	-0.0007318792086905	25	0.0023517944010945
553	SF2_2075_lit	SF2_2075	2000	SF2	2075	Alzateaceae	Alzatea	verticillata	Alzatea_verticillata	lit	35	0.0957	0.00273428571428571	59.53202422	10.69809	0.781895272	2.45712259	0.016302892	7.692867963	0.000949942804121	-0.0007318792086905	25	0.0023517944010945
554	SF2_2075_nec-suc	SF2_2075	2000	SF2	2075	Alzateaceae	Alzatea	verticillata	Alzatea_verticillata	nec-suc	52	0.0371	0.000713461538461538	59.53202422	10.69809	0.781895272	2.45712259	0.016302892	7.692867963	0.000949942804121	-0.0007318792086905	25	0.0023517944010945
555	SF2_2075_pred	SF2_2075	2000	SF2	2075	Alzateaceae	Alzatea	verticillata	Alzatea_verticillata	pred	179	0.1422	0.000794413407821229	59.53202422	10.69809	0.781895272	2.45712259	0.016302892	7.692867963	0.000949942804121	-0.0007318792086905	25	0.0023517944010945
556	SF2_2075_r-chew	SF2_2075	2000	SF2	2075	Alzateaceae	Alzatea	verticillata	Alzatea_verticillata	r-chew	11	0.1181	0.0107363636363636	59.53202422	10.69809	0.781895272	2.45712259	0.016302892	7.692867963	0.000949942804121	-0.0007318792086905	25	0.0023517944010945
557	SF2_2075_sap-suc	SF2_2075	2000	SF2	2075	Alzateaceae	Alzatea	verticillata	Alzatea_verticillata	sap-suc	45	0.118	0.00262222222222222	59.53202422	10.69809	0.781895272	2.45712259	0.016302892	7.692867963	0.000949942804121	-0.0007318792086905	25	0.0023517944010945
558	SF2_2075_unc	SF2_2075	2000	SF2	2075	Alzateaceae	Alzatea	verticillata	Alzatea_verticillata	unc	3	0.0016	0.000533333333333333	59.53202422	10.69809	0.781895272	2.45712259	0.016302892	7.692867963	0.000949942804121	-0.0007318792086905	25	0.0023517944010945
559	SF2_2082_l-chew	SF2_2082	2000	SF2	2082	Alzateaceae	Alzatea	verticillata	Alzatea_verticillata	l-chew	91	0.1708	0.00187692307692308	64.92030591	10.5734	0.840458681	1.642768009	0.039034245	7.237114654	0.000988413850831	-0.000741982991847	15	0.00278807366117
560	SF2_2082_lit	SF2_2082	2000	SF2	2082	Alzateaceae	Alzatea	verticillata	Alzatea_verticillata	lit	92	0.0898	0.000976086956521739	64.92030591	10.5734	0.840458681	1.642768009	0.039034245	7.237114654	0.000988413850831	-0.000741982991847	15	0.00278807366117
561	SF2_2082_nec-suc	SF2_2082	2000	SF2	2082	Alzateaceae	Alzatea	verticillata	Alzatea_verticillata	nec-suc	75	0.023	0.000306666666666667	64.92030591	10.5734	0.840458681	1.642768009	0.039034245	7.237114654	0.000988413850831	-0.000741982991847	15	0.00278807366117
562	SF2_2082_pred	SF2_2082	2000	SF2	2082	Alzateaceae	Alzatea	verticillata	Alzatea_verticillata	pred	186	0.1416	0.000761290322580645	64.92030591	10.5734	0.840458681	1.642768009	0.039034245	7.237114654	0.000988413850831	-0.000741982991847	15	0.00278807366117
563	SF2_2082_r-chew	SF2_2082	2000	SF2	2082	Alzateaceae	Alzatea	verticillata	Alzatea_verticillata	r-chew	7	0.0274	0.00391428571428571	64.92030591	10.5734	0.840458681	1.642768009	0.039034245	7.237114654	0.000988413850831	-0.000741982991847	15	0.00278807366117
564	SF2_2082_sap-suc	SF2_2082	2000	SF2	2082	Alzateaceae	Alzatea	verticillata	Alzatea_verticillata	sap-suc	41	0.1038	0.00253170731707317	64.92030591	10.5734	0.840458681	1.642768009	0.039034245	7.237114654	0.000988413850831	-0.000741982991847	15	0.00278807366117
565	SF2_2082_unc	SF2_2082	2000	SF2	2082	Alzateaceae	Alzatea	verticillata	Alzatea_verticillata	unc	11	0.001	9.09090909090909e-05	64.92030591	10.5734	0.840458681	1.642768009	0.039034245	7.237114654	0.000988413850831	-0.000741982991847	15	0.00278807366117
566	SF2_2137_l-chew	SF2_2137	2000	SF2	2137	Alzateaceae	Alzatea	verticillata	Alzatea_verticillata	l-chew	126	0.5202	0.00412857142857143	63.44348194	10.83377	0.821271848	2.912920718	0.023603486	9.46654768	0.000911471757411	-0.000721775425534	11.1	0.001915515141019
567	SF2_2137_lit	SF2_2137	2000	SF2	2137	Alzateaceae	Alzatea	verticillata	Alzatea_verticillata	lit	165	0.0592	0.000358787878787879	63.44348194	10.83377	0.821271848	2.912920718	0.023603486	9.46654768	0.000911471757411	-0.000721775425534	11.1	0.001915515141019
568	SF2_2137_nec-suc	SF2_2137	2000	SF2	2137	Alzateaceae	Alzatea	verticillata	Alzatea_verticillata	nec-suc	79	0.0742	0.000939240506329114	63.44348194	10.83377	0.821271848	2.912920718	0.023603486	9.46654768	0.000911471757411	-0.000721775425534	11.1	0.001915515141019
569	SF2_2137_pred	SF2_2137	2000	SF2	2137	Alzateaceae	Alzatea	verticillata	Alzatea_verticillata	pred	196	0.2183	0.00111377551020408	63.44348194	10.83377	0.821271848	2.912920718	0.023603486	9.46654768	0.000911471757411	-0.000721775425534	11.1	0.001915515141019
570	SF2_2137_r-chew	SF2_2137	2000	SF2	2137	Alzateaceae	Alzatea	verticillata	Alzatea_verticillata	r-chew	23	0.0731	0.00317826086956522	63.44348194	10.83377	0.821271848	2.912920718	0.023603486	9.46654768	0.000911471757411	-0.000721775425534	11.1	0.001915515141019
571	SF2_2137_sap-suc	SF2_2137	2000	SF2	2137	Alzateaceae	Alzatea	verticillata	Alzatea_verticillata	sap-suc	71	0.0997	0.00140422535211268	63.44348194	10.83377	0.821271848	2.912920718	0.023603486	9.46654768	0.000911471757411	-0.000721775425534	11.1	0.001915515141019
572	SF2_2137_unc	SF2_2137	2000	SF2	2137	Alzateaceae	Alzatea	verticillata	Alzatea_verticillata	unc	10	0.006	6e-04	63.44348194	10.83377	0.821271848	2.912920718	0.023603486	9.46654768	0.000911471757411	-0.000721775425534	11.1	0.001915515141019
573	SF2_2334_l-chew	SF2_2334	2000	SF2	2334	Moraceae	Naucleopsis	francisci	Naucleopsis_francisci	l-chew	469	0.9809	0.00209147121535181	55.90871841	19.64112	1.03335217	1.217480956	0.055293872	10.52489811	0.000787639660219	-0.000738960024614	12.4	0.000855618611216
574	SF2_2334_lit	SF2_2334	2000	SF2	2334	Moraceae	Naucleopsis	francisci	Naucleopsis_francisci	lit	149	0.124	0.000832214765100671	55.90871841	19.64112	1.03335217	1.217480956	0.055293872	10.52489811	0.000787639660219	-0.000738960024614	12.4	0.000855618611216
575	SF2_2334_nec-suc	SF2_2334	2000	SF2	2334	Moraceae	Naucleopsis	francisci	Naucleopsis_francisci	nec-suc	258	0.1401	0.000543023255813953	55.90871841	19.64112	1.03335217	1.217480956	0.055293872	10.52489811	0.000787639660219	-0.000738960024614	12.4	0.000855618611216
576	SF2_2334_non	SF2_2334	2000	SF2	2334	Moraceae	Naucleopsis	francisci	Naucleopsis_francisci	non	3	6e-04	2e-04	55.90871841	19.64112	1.03335217	1.217480956	0.055293872	10.52489811	0.000787639660219	-0.000738960024614	12.4	0.000855618611216
577	SF2_2334_pred	SF2_2334	2000	SF2	2334	Moraceae	Naucleopsis	francisci	Naucleopsis_francisci	pred	530	0.4789	0.000903584905660377	55.90871841	19.64112	1.03335217	1.217480956	0.055293872	10.52489811	0.000787639660219	-0.000738960024614	12.4	0.000855618611216
578	SF2_2334_r-chew	SF2_2334	2000	SF2	2334	Moraceae	Naucleopsis	francisci	Naucleopsis_francisci	r-chew	120	0.11	0.000916666666666667	55.90871841	19.64112	1.03335217	1.217480956	0.055293872	10.52489811	0.000787639660219	-0.000738960024614	12.4	0.000855618611216
579	SF2_2334_sap-suc	SF2_2334	2000	SF2	2334	Moraceae	Naucleopsis	francisci	Naucleopsis_francisci	sap-suc	284	0.4743	0.00167007042253521	55.90871841	19.64112	1.03335217	1.217480956	0.055293872	10.52489811	0.000787639660219	-0.000738960024614	12.4	0.000855618611216
580	SF2_2334_unc	SF2_2334	2000	SF2	2334	Moraceae	Naucleopsis	francisci	Naucleopsis_francisci	unc	33	0.0034	0.000103030303030303	55.90871841	19.64112	1.03335217	1.217480956	0.055293872	10.52489811	0.000787639660219	-0.000738960024614	12.4	0.000855618611216
581	SF2_2344_l-chew	SF2_2344	2000	SF2	2344	Moraceae	Naucleopsis	francisci	Naucleopsis_francisci	l-chew	550	2.6773	0.00486781818181818	60.51026439	18.29363	0.70946977	3.371265435	0.032558841	8.318789044	0.000787639660219	-0.000738960024614	20.4	0.000855618611216
582	SF2_2344_lit	SF2_2344	2000	SF2	2344	Moraceae	Naucleopsis	francisci	Naucleopsis_francisci	lit	584	0.9292	0.00159109589041096	60.51026439	18.29363	0.70946977	3.371265435	0.032558841	8.318789044	0.000787639660219	-0.000738960024614	20.4	0.000855618611216
583	SF2_2344_nec-suc	SF2_2344	2000	SF2	2344	Moraceae	Naucleopsis	francisci	Naucleopsis_francisci	nec-suc	299	0.1936	0.000647491638795987	60.51026439	18.29363	0.70946977	3.371265435	0.032558841	8.318789044	0.000787639660219	-0.000738960024614	20.4	0.000855618611216
584	SF2_2344_pred	SF2_2344	2000	SF2	2344	Moraceae	Naucleopsis	francisci	Naucleopsis_francisci	pred	710	0.9418	0.00132647887323944	60.51026439	18.29363	0.70946977	3.371265435	0.032558841	8.318789044	0.000787639660219	-0.000738960024614	20.4	0.000855618611216
585	SF2_2344_r-chew	SF2_2344	2000	SF2	2344	Moraceae	Naucleopsis	francisci	Naucleopsis_francisci	r-chew	73	0.3387	0.00463972602739726	60.51026439	18.29363	0.70946977	3.371265435	0.032558841	8.318789044	0.000787639660219	-0.000738960024614	20.4	0.000855618611216
586	SF2_2344_sap-suc	SF2_2344	2000	SF2	2344	Moraceae	Naucleopsis	francisci	Naucleopsis_francisci	sap-suc	474	0.6176	0.00130295358649789	60.51026439	18.29363	0.70946977	3.371265435	0.032558841	8.318789044	0.000787639660219	-0.000738960024614	20.4	0.000855618611216
587	SF2_2344_unc	SF2_2344	2000	SF2	2344	Moraceae	Naucleopsis	francisci	Naucleopsis_francisci	unc	12	0.0018	0.00015	60.51026439	18.29363	0.70946977	3.371265435	0.032558841	8.318789044	0.000787639660219	-0.000738960024614	20.4	0.000855618611216
588	SF2_6806_l-chew	SF2_6806	2000	SF2	6806	Meliaceae	Ruagea	glabra	Ruagea_glabra	l-chew	212	0.5029	0.00237216981132075	77.49832009	22.56882	1.467288707	9.437014786	0.065450658	9.514658896	0.000859388465427	-0.000836750923491	10	0
589	SF2_6806_lit	SF2_6806	2000	SF2	6806	Meliaceae	Ruagea	glabra	Ruagea_glabra	lit	52	0.0463	0.000890384615384615	77.49832009	22.56882	1.467288707	9.437014786	0.065450658	9.514658896	0.000859388465427	-0.000836750923491	10	0
590	SF2_6806_nec-suc	SF2_6806	2000	SF2	6806	Meliaceae	Ruagea	glabra	Ruagea_glabra	nec-suc	96	0.0458	0.000477083333333333	77.49832009	22.56882	1.467288707	9.437014786	0.065450658	9.514658896	0.000859388465427	-0.000836750923491	10	0
591	SF2_6806_non	SF2_6806	2000	SF2	6806	Meliaceae	Ruagea	glabra	Ruagea_glabra	non	2	6e-04	3e-04	77.49832009	22.56882	1.467288707	9.437014786	0.065450658	9.514658896	0.000859388465427	-0.000836750923491	10	0
592	SF2_6806_pred	SF2_6806	2000	SF2	6806	Meliaceae	Ruagea	glabra	Ruagea_glabra	pred	221	0.1524	0.000689592760180995	77.49832009	22.56882	1.467288707	9.437014786	0.065450658	9.514658896	0.000859388465427	-0.000836750923491	10	0
593	SF2_6806_r-chew	SF2_6806	2000	SF2	6806	Meliaceae	Ruagea	glabra	Ruagea_glabra	r-chew	17	0.086	0.00505882352941176	77.49832009	22.56882	1.467288707	9.437014786	0.065450658	9.514658896	0.000859388465427	-0.000836750923491	10	0
594	SF2_6806_sap-suc	SF2_6806	2000	SF2	6806	Meliaceae	Ruagea	glabra	Ruagea_glabra	sap-suc	65	0.043	0.000661538461538461	77.49832009	22.56882	1.467288707	9.437014786	0.065450658	9.514658896	0.000859388465427	-0.000836750923491	10	0
595	SF2_6806_unc	SF2_6806	2000	SF2	6806	Meliaceae	Ruagea	glabra	Ruagea_glabra	unc	22	8e-04	3.63636363636364e-05	77.49832009	22.56882	1.467288707	9.437014786	0.065450658	9.514658896	0.000859388465427	-0.000836750923491	10	0
596	SF3_4758_l-chew	SF3_4758	2000	SF3	4758	Malvaceae	Heliocarpus	americanus	Heliocarpus_americanus	l-chew	209	0.6424	0.00307368421052632	220.2866859	35.12012	3.176024	6.139262463	0.090848693	37.81730679	0.0008548004802	-0.000493202846392	12.6	0
597	SF3_4758_lit	SF3_4758	2000	SF3	4758	Malvaceae	Heliocarpus	americanus	Heliocarpus_americanus	lit	123	0.0472	0.000383739837398374	220.2866859	35.12012	3.176024	6.139262463	0.090848693	37.81730679	0.0008548004802	-0.000493202846392	12.6	0
598	SF3_4758_nec-suc	SF3_4758	2000	SF3	4758	Malvaceae	Heliocarpus	americanus	Heliocarpus_americanus	nec-suc	83	0.0487	0.000586746987951807	220.2866859	35.12012	3.176024	6.139262463	0.090848693	37.81730679	0.0008548004802	-0.000493202846392	12.6	0
599	SF3_4758_non	SF3_4758	2000	SF3	4758	Malvaceae	Heliocarpus	americanus	Heliocarpus_americanus	non	1	1e-04	1e-04	220.2866859	35.12012	3.176024	6.139262463	0.090848693	37.81730679	0.0008548004802	-0.000493202846392	12.6	0
600	SF3_4758_pred	SF3_4758	2000	SF3	4758	Malvaceae	Heliocarpus	americanus	Heliocarpus_americanus	pred	233	0.0832	0.000357081545064378	220.2866859	35.12012	3.176024	6.139262463	0.090848693	37.81730679	0.0008548004802	-0.000493202846392	12.6	0
601	SF3_4758_r-chew	SF3_4758	2000	SF3	4758	Malvaceae	Heliocarpus	americanus	Heliocarpus_americanus	r-chew	24	0.0256	0.00106666666666667	220.2866859	35.12012	3.176024	6.139262463	0.090848693	37.81730679	0.0008548004802	-0.000493202846392	12.6	0
602	SF3_4758_sap-suc	SF3_4758	2000	SF3	4758	Malvaceae	Heliocarpus	americanus	Heliocarpus_americanus	sap-suc	89	0.0997	0.00112022471910112	220.2866859	35.12012	3.176024	6.139262463	0.090848693	37.81730679	0.0008548004802	-0.000493202846392	12.6	0
603	SF3_4758_unc	SF3_4758	2000	SF3	4758	Malvaceae	Heliocarpus	americanus	Heliocarpus_americanus	unc	18	0.0026	0.000144444444444444	220.2866859	35.12012	3.176024	6.139262463	0.090848693	37.81730679	0.0008548004802	-0.000493202846392	12.6	0
