# Supplementary material for: Effects of leaf traits of tropical trees on the abundance and body mass of herbivorous arthropod communities
Source: PLoS One. 2023 Nov 7;18(11):e0288276. doi: 10.1371/journal.pone.0288276 (PMC10629635; doi:10.1371/journal.pone.0288276)
Supplement: S2 Dataset — (XLSX) [file pone.0288276.s011.xlsx]

## Sheet: Tabelle1
Datafile	Abbrevation	Description	Unit	Method	Additional Reference
S1_dataset.csv	feeding_guildID	identifier for data referring to a feeding guild occurring on the tree individual.	NA	NA	NA
S1_dataset.csv	treeID	identifier for a specific tree individual.	NA	NA	NA
S1_dataset.csv	elevation_masl	elevation level [m a.s.l] where the tree individual occurred. (1000, 2000, 3000)	NA	NA	NA
S1_dataset.csv	plot	100 m x 100 m plot where the tree individual occurred.	NA	NA	NA
S1_dataset.csv	tree_number	tag number of the tree individual.	NA	NA	NA
S1_dataset.csv	family	family of the tree individual.	NA	NA	NA
S1_dataset.csv	genus	genus of the tree individual.	NA	NA	NA
S1_dataset.csv	epithet	epithet of the tree individual.	NA	NA	NA
S1_dataset.csv	species	species of the tree individual.	NA	NA	NA
S1_dataset.csv	feeding_guild	feeding guild of the tree individual.	NA	NA	NA
S1_dataset.csv	abundance	number of arthropod individuals on the tree individual belonging to a feeding guild.	NA	counting	NA
S1_dataset.csv	summed_weight.tree_g	summed weight of all arthropods on the tree individual belonging to a feeding guild.	gramm	measurement	NA
S1_dataset.csv	mean_body_mass.tree_g	mean weight of one arthropod individual on the tree individual belonging to a feeding guild.	gramm	measurement	NA
S1_dataset.csv	specific_leaf_area_cm2.g	mean specific leaf area [cm²/g] of one leaf of the tree individual.	square centimeter per gram	measurement	Homeier J, Seeler T, Pierick K, et al. Leaf trait variation in species-rich tropical Andean forests. Sci Rep 2021; 11: 1–11.
S1_dataset.csv	nitrogen_mg.g_drymass	mean foliar nitrogen concentration of one leaf of the tree individual in mg/g of the dry mass.	milligram per gram	measurement	Homeier J, Seeler T, Pierick K, et al. Leaf trait variation in species-rich tropical Andean forests. Sci Rep 2021; 11: 1–11.
S1_dataset.csv	phosphorus_mg.g_drymass	mean foliar phosphorus concentration of one leaf of the tree individual in mg/g of the dry mass.	milligram per gram	measurement	Homeier J, Seeler T, Pierick K, et al. Leaf trait variation in species-rich tropical Andean forests. Sci Rep 2021; 11: 1–11.
S1_dataset.csv	calcium_mg.g_drymass	mean foliar calcium concentration of one leaf of the tree individual in mg/g of the dry mass.	milligram per gram	measurement	Homeier J, Seeler T, Pierick K, et al. Leaf trait variation in species-rich tropical Andean forests. Sci Rep 2021; 11: 1–11.
S1_dataset.csv	iron_mg.g_drymass	mean foliar iron concentration of one leaf of the tree individual in mg/g of the dry mass.	milligram per gram	measurement	Homeier J, Seeler T, Pierick K, et al. Leaf trait variation in species-rich tropical Andean forests. Sci Rep 2021; 11: 1–11.
S1_dataset.csv	potassium_mg.g_drymass	mean foliar potassium concentration of one leaf of the tree individual in mg/g of the dry mass.	milligram per gram	measurement	Homeier J, Seeler T, Pierick K, et al. Leaf trait variation in species-rich tropical Andean forests. Sci Rep 2021; 11: 1–11.
S1_dataset.csv	lignin_D1420	1st derivate of lignin spectral reflectance at a wavelength of 1420 nm of one leaf of the tree individual.	NA	measurement	Curran, P. J. (1989). Remote sensing of foliar chemistry. Remote Sensing of Environment, 30(3), 271–278. https://doi.org/10.1016/0034-4257(89)90069-2; Limberger O, Homeier J, Farwig N, et al. Classification of Tree Functional Types in a Megadiverse Tropical Mountain Forest from Leaf Optical Metrics and Functional Traits for Two Related Ecosystem Functions. Forests 2021; 12: 649.
S1_dataset.csv	cadmium_D1240	1st derivate of cadmium spectral reflectance at a wavelength of 1240 nm of one leaf of the tree individual.	NA	measurement	Rosso, P. H., Pushnik, J. C., Lay, M., & Ustin, S. L. (2005). Reflectance properties and physiological responses of Salicornia virginica to heavy metal and petroleum contamination. Environmental Pollution, 137(2), 241–252. https://doi.org/10.1016/j.envpol.2005.02.025; Limberger O, Homeier J, Farwig N, et al. Classification of Tree Functional Types in a Megadiverse Tropical Mountain Forest from Le…
S1_dataset.csv	diameter_at_breast_height_cm	stem diameter at breast height [cm] of the tree individual.	centimeter	measurement	NA
S1_dataset.csv	palatability_g	mean of the consumed dry weight [g] of leaf disks of 20 mm in diameter per tree individual recieved during the feeding trial.	gramm	experiment	NA
